# Supplementary material for: Public Health and Budget Impact of Probiotics on Common Respiratory Tract Infections: A Modelling Study
Source: PLoS One. 2015 Apr 10;10(4):e0122765. doi: 10.1371/journal.pone.0122765 (PMC4393230; doi:10.1371/journal.pone.0122765)
Supplement: S1 Dataset — The values stored in this Excel file include all demographic information, risk factors prevalence, relative risks of CRTI, as well as source data on ILI + influenza incidence per week and age class. The values can be linked to a Treeage model. (XLSX) [file pone.0122765.s001.xlsx]

## Sheet: TreeAge_link1
		index-demo	1	2	3	4	5	6	7	8	9	10	11	12	13	14	15	16	17	18	19	20	21	22	23
													1.15		1.22		1.07		1.22		1.07
Empirical distribution		TREEAGE TABLE				RF01	RF02	RF03a	RF03b	RF03c	RF03d	RF03	Correc_incid1	Correc_incid2	Correc_incid3	Correc_incid4	Correc_incid5	Correc_incid6	Correc_incid7	Correc_incid8	Correc_incid9	Correc_incid10	Correc_incid11	Correc_incid12
Age	Gender	#	% population	age_start	gender	Active smoking	Passive smoking	Living community, children	Living community, EMPLOYED	Living community, STUDENTS	Living community, SENIOR	Living community	Passive_no	Passive_yes	LivingSchool_no	LivingSchool_yes	LivingOffice_no	LivingOffice_yes	LivingStudent_no	LivingStudent_yes	LivingSenior_no	LivingSenior_yes	LivingComm_no	LivingComm_yes	Prev_Living
0-4	Male	1	0.0139105	3	1	0	0.245062	0.995	0	0	0	0.995	0.964544	1.10923	0.820412	1.0009	1	1.07053	1	1.22	1	1.07053	0.820412	1.0009	0.995
5-9	Male	2	0.0349456	5	1	0	0.245062	0	0	0.995	0	0.995	0.964544	1.10923	1	1.22	1	1.07053	0.820412	1.0009	1	1.07053	0.820412	1.0009	0.995
10-14	Male	3	0.034993	10	1	0	0.245062	0	0	0.984	0	0.984	0.964544	1.10923	1	1.22	1	1.07053	0.822044	1.00289	1	1.07053	0.822044	1.00289	0.984
15-19	Male	4	0.0344106	15	1	0.42	0.142136	0	0	0.8466	0	0.8466	0.979125	1.12599	1	1.22	1	1.07053	0.842991	1.02845	1	1.07053	0.842991	1.02845	0.8466
20-24	Male	5	0.033983	20	1	0.42	0.142136	0	0	0.3338	0	0.3338	0.979125	1.12599	1	1.22	1	1.07053	0.931588	1.13654	1	1.07053	0.931588	1.13654	0.3338
25-29	Male	6	0.03291	25	1	0.48	0.127432	0	0.408	0	0	0.408	0.981244	1.12843	1	1.22	0.97203	1.04058	1	1.22	1	1.07053	0.97203	1.04058	0.408
30-34	Male	7	0.0337154	30	1	0.48	0.127432	0	0.408	0	0	0.408	0.981244	1.12843	1	1.22	0.97203	1.04058	1	1.22	1	1.07053	0.97203	1.04058	0.408
35-39	Male	8	0.0359339	35	1	0.41	0.144586	0	0.408	0	0	0.408	0.978772	1.12559	1	1.22	0.97203	1.04058	1	1.22	1	1.07053	0.97203	1.04058	0.408
40-44	Male	9	0.0377447	40	1	0.41	0.144586	0	0.408	0	0	0.408	0.978772	1.12559	1	1.22	0.97203	1.04058	1	1.22	1	1.07053	0.97203	1.04058	0.408
45-49	Male	10	0.0377761	45	1	0.33	0.164191	0	0.408	0	0	0.408	0.975963	1.12236	1	1.22	0.97203	1.04058	1	1.22	1	1.07053	0.97203	1.04058	0.408
50-54	Male	11	0.0358777	50	1	0.33	0.164191	0	0.274	0	0	0.274	0.975963	1.12236	1	1.22	0.981042	1.05023	1	1.22	1	1.07053	0.981042	1.05023	0.274
55-59	Male	12	0.0340291	55	1	0.21	0.193599	0	0.274	0	0	0.274	0.97178	1.11755	1	1.22	0.981042	1.05023	1	1.22	1	1.07053	0.981042	1.05023	0.274
60-64	Male	13	0.0335294	60	1	0.21	0.193599	0	0.274	0	0	0.274	0.97178	1.11755	1	1.22	0.981042	1.05023	1	1.22	1	1.07053	0.981042	1.05023	0.274
65-69	Male	14	0.023719	65	1	0.09	0.223006	0	0	0	0.014	0.014	0.967632	1.11278	1	1.22	1	1.07053	1	1.22	0.999014	1.06947	0.999014	1.06947	0.014
70-74	Male	15	0.018204	70	1	0.09	0.223006	0	0	0	0.014	0.014	0.967632	1.11278	1	1.22	1	1.07053	1	1.22	0.999014	1.06947	0.999014	1.06947	0.014
75-79	Male	16	0.0161045	75	1	0.045	0.234034	0	0	0	0.062	0.062	0.966086	1.111	1	1.22	1	1.07053	1	1.22	0.995646	1.06587	0.995646	1.06587	0.062
80-84	Male	17	0	80	1	0.045	0.234034	0	0	0	0.288	0.288	0.966086	1.111	1	1.22	1	1.07053	1	1.22	0.980092	1.04922	0.980092	1.04922	0.288
85-older	Male	18	0	85	1	0.045	0.234034	0	0	0	0.288	0.288	0.966086	1.111	1	1.22	1	1.07053	1	1.22	0.980092	1.04922	0.980092	1.04922	0.288
0-4	Female	19	0.0133352	3	2	0	0.245062	0.995	0	0	0	0.995	0.964544	1.10923	0.820412	1.0009	1	1.07053	1	1.22	1	1.07053	0.820412	1.0009	0.995
5-9	Female	20	0.0333767	5	2	0	0.245062	0	0	0.995	0	0.995	0.964544	1.10923	1	1.22	1	1.07053	0.820412	1.0009	1	1.07053	0.820412	1.0009	0.995
10-14	Female	21	0.0333916	10	2	0	0.245062	0	0	0.984	0	0.984	0.964544	1.10923	1	1.22	1	1.07053	0.822044	1.00289	1	1.07053	0.822044	1.00289	0.984
15-19	Female	22	0.0328401	15	2	0.37	0.154389	0	0	0.8466	0	0.8466	0.977366	1.12397	1	1.22	1	1.07053	0.842991	1.02845	1	1.07053	0.842991	1.02845	0.8466
20-24	Female	23	0.0334887	20	2	0.37	0.154389	0	0	0.3338	0	0.3338	0.977366	1.12397	1	1.22	1	1.07053	0.931588	1.13654	1	1.07053	0.931588	1.13654	0.3338
25-29	Female	24	0.0338208	25	2	0.36	0.156839	0	0.408	0	0	0.408	0.977015	1.12357	1	1.22	0.97203	1.04058	1	1.22	1	1.07053	0.97203	1.04058	0.408
30-34	Female	25	0.0347376	30	2	0.36	0.156839	0	0.408	0	0	0.408	0.977015	1.12357	1	1.22	0.97203	1.04058	1	1.22	1	1.07053	0.97203	1.04058	0.408
35-39	Female	26	0.0363533	35	2	0.34	0.161741	0	0.408	0	0	0.408	0.976314	1.12276	1	1.22	0.97203	1.04058	1	1.22	1	1.07053	0.97203	1.04058	0.408
40-44	Female	27	0.0384047	40	2	0.34	0.161741	0	0.408	0	0	0.408	0.976314	1.12276	1	1.22	0.97203	1.04058	1	1.22	1	1.07053	0.97203	1.04058	0.408
45-49	Female	28	0.0389276	45	2	0.29	0.173994	0	0.408	0	0	0.408	0.974565	1.12075	1	1.22	0.97203	1.04058	1	1.22	1	1.07053	0.97203	1.04058	0.408
50-54	Female	29	0.0374477	50	2	0.29	0.173994	0	0.274	0	0	0.274	0.974565	1.12075	1	1.22	0.981042	1.05023	1	1.22	1	1.07053	0.981042	1.05023	0.274
55-59	Female	30	0.0363369	55	2	0.15	0.208302	0	0.274	0	0	0.274	0.969701	1.11516	1	1.22	0.981042	1.05023	1	1.22	1	1.07053	0.981042	1.05023	0.274
60-64	Female	31	0.0358974	60	2	0.15	0.208302	0	0.274	0	0	0.274	0.969701	1.11516	1	1.22	0.981042	1.05023	1	1.22	1	1.07053	0.981042	1.05023	0.274
65-69	Female	32	0.0261344	65	2	0.06	0.230358	0	0	0	0.014	0.014	0.9666	1.11159	1	1.22	1	1.07053	1	1.22	0.999014	1.06947	0.999014	1.06947	0.014
70-74	Female	33	0.0217628	70	2	0.06	0.230358	0	0	0	0.014	0.014	0.9666	1.11159	1	1.22	1	1.07053	1	1.22	0.999014	1.06947	0.999014	1.06947	0.014
75-79	Female	34	0.0219577	75	2	0.03	0.23771	0	0	0	0.062	0.062	0.965571	1.11041	1	1.22	1	1.07053	1	1.22	0.995646	1.06587	0.995646	1.06587	0.062
80-84	Female	35	0	80	2	0.03	0.23771	0	0	0	0.288	0.288	0.965571	1.11041	1	1.22	1	1.07053	1	1.22	0.980092	1.04922	0.980092	1.04922	0.288
85-older	Female	36	0	85	2	0.03	0.23771	0	0	0	0.288	0.288	0.965571	1.11041	1	1.22	1	1.07053	1	1.22	0.980092	1.04922	0.980092	1.04922	0.288
Costs data
	#REF!						#REF!
	#REF!	Index	#REF!	#REF!	#REF!		#REF!	Index	#REF!	#REF!	#REF!
3 to 14	#REF!	1	35.5961	17.2276	18.3685		#REF!	1	44.2816	21.4311	22.8504
	#REF!	2	9.53079	4.34501	5.18578		#REF!	2	9.78023	4.65715	5.12308
	#REF!	3	1.572	0.8718	0.7002		#REF!	3	1.572	0.8718	0.7002
15 to 64	#REF!	4	30.2567	14.6435	15.6132		#REF!	4	38.2302	18.5025	19.7278
	#REF!	5	11.6487	5.72168	5.92706		#REF!	5	10.193	5.11646	5.07656
	#REF!	6	3.57368	1.98189	1.59179		#REF!	6	3.57368	1.98189	1.59179
65+	#REF!	7	30.2567	14.6435	15.6132		#REF!	7	39.5829	19.1571	20.4258
	#REF!	8	27.5334	16.0467	11.4867		#REF!	8	18.7495	10.6782	8.07134
	#REF!	9	3.57368	1.98189	1.59179		#REF!	9	3.57368	1.98189	1.59179
Pooled	#REF!	10	31.1321	15.0671	16.065		#REF!	10	39.3953	19.0663	20.329
	#REF!	11	13.3329	6.81636	6.5165		#REF!	11	11.2196	5.7524	5.46716
	#REF!	12	3.2455	1.79989	1.44561		#REF!	12	3.2455	1.79989	1.44561

## Sheet: Source_incidence
incidence data ILI + influenza (Sentinelles)
annee	tranche	sem	pays	inctot	inc	pop	poptot	inc100
2010	[0,5)	201001	1	66574	9412	3870220	62447300	243
2010	[5,10)	201001	1	66574	4361	3822877	62447300	114
2010	[10,15)	201001	1	66574	3880	3733343	62447300	104
2010	[15,20)	201001	1	66574	3153	3870811	62447300	81
2010	[20,25)	201001	1	66574	5963	4002501	62447300	149
2010	[25,30)	201001	1	66574	5537	3954170	62447300	140
2010	[30,35)	201001	1	66574	3299	3851429	62447300	86
2010	[35,40)	201001	1	66574	6367	4371753	62447300	146
2010	[40,45)	201001	1	66574	7988	4371096	62447300	183
2010	[45,50)	201001	1	66574	3646	4317455	62447300	84
2010	[50,55)	201001	1	66574	3408	4152558	62447300	82
2010	[55,60)	201001	1	66574	4248	4119447	62447300	103
2010	[60,65)	201001	1	66574	1198	3569090	62447300	34
2010	[65,70)	201001	1	66574	1782	2518553	62447300	71
2010	[70,75)	201001	1	66574	1092	2431865	62447300	45
2010	[75,80)	201001	1	66574	912	2250474	62447300	41
2010	[80,85)	201001	1	66574	139	1739858	62447300	8
2010	[85,90)	201001	1	66574	188	1080821	62447300	17
2010	[90,103]	201001	1	66574	0	418979	62447300	0
2010	[0,5)	201002	1	40691	4136	3870220	62447300	107
2010	[5,10)	201002	1	40691	4225	3822877	62447300	111
2010	[10,15)	201002	1	40691	2015	3733343	62447300	54
2010	[15,20)	201002	1	40691	2777	3870811	62447300	72
2010	[20,25)	201002	1	40691	2813	4002501	62447300	70
2010	[25,30)	201002	1	40691	3865	3954170	62447300	98
2010	[30,35)	201002	1	40691	4373	3851429	62447300	114
2010	[35,40)	201002	1	40691	3218	4371753	62447300	74
2010	[40,45)	201002	1	40691	2360	4371096	62447300	54
2010	[45,50)	201002	1	40691	2908	4317455	62447300	67
2010	[50,55)	201002	1	40691	1756	4152558	62447300	42
2010	[55,60)	201002	1	40691	1156	4119447	62447300	28
2010	[60,65)	201002	1	40691	1008	3569090	62447300	28
2010	[65,70)	201002	1	40691	2146	2518553	62447300	85
2010	[70,75)	201002	1	40691	638	2431865	62447300	26
2010	[75,80)	201002	1	40691	554	2250474	62447300	25
2010	[80,85)	201002	1	40691	453	1739858	62447300	26
2010	[85,90)	201002	1	40691	291	1080821	62447300	27
2010	[90,103]	201002	1	40691	0	418979	62447300	0
2010	[0,5)	201003	1	36236	7200	3870220	62447300	186
2010	[5,10)	201003	1	36236	3818	3822877	62447300	100
2010	[10,15)	201003	1	36236	1180	3733343	62447300	32
2010	[15,20)	201003	1	36236	2910	3870811	62447300	75
2010	[20,25)	201003	1	36236	1260	4002501	62447300	31
2010	[25,30)	201003	1	36236	3732	3954170	62447300	94
2010	[30,35)	201003	1	36236	3621	3851429	62447300	94
2010	[35,40)	201003	1	36236	1622	4371753	62447300	37
2010	[40,45)	201003	1	36236	2466	4371096	62447300	56
2010	[45,50)	201003	1	36236	845	4317455	62447300	20
2010	[50,55)	201003	1	36236	2555	4152558	62447300	62
2010	[55,60)	201003	1	36236	2371	4119447	62447300	58
2010	[60,65)	201003	1	36236	247	3569090	62447300	7
2010	[65,70)	201003	1	36236	1377	2518553	62447300	55
2010	[70,75)	201003	1	36236	254	2431865	62447300	10
2010	[75,80)	201003	1	36236	660	2250474	62447300	29
2010	[80,85)	201003	1	36236	118	1739858	62447300	7
2010	[85,90)	201003	1	36236	0	1080821	62447300	0
2010	[90,103]	201003	1	36236	0	418979	62447300	0
2010	[0,5)	201004	1	33817	5269	3870220	62447300	136
2010	[5,10)	201004	1	33817	2093	3822877	62447300	55
2010	[10,15)	201004	1	33817	2350	3733343	62447300	63
2010	[15,20)	201004	1	33817	3584	3870811	62447300	93
2010	[20,25)	201004	1	33817	1089	4002501	62447300	27
2010	[25,30)	201004	1	33817	1742	3954170	62447300	44
2010	[30,35)	201004	1	33817	2550	3851429	62447300	66
2010	[35,40)	201004	1	33817	2531	4371753	62447300	58
2010	[40,45)	201004	1	33817	2107	4371096	62447300	48
2010	[45,50)	201004	1	33817	2110	4317455	62447300	49
2010	[50,55)	201004	1	33817	2875	4152558	62447300	69
2010	[55,60)	201004	1	33817	1707	4119447	62447300	41
2010	[60,65)	201004	1	33817	877	3569090	62447300	25
2010	[65,70)	201004	1	33817	913	2518553	62447300	36
2010	[70,75)	201004	1	33817	329	2431865	62447300	14
2010	[75,80)	201004	1	33817	908	2250474	62447300	40
2010	[80,85)	201004	1	33817	783	1739858	62447300	45
2010	[85,90)	201004	1	33817	0	1080821	62447300	0
2010	[90,103]	201004	1	33817	0	418979	62447300	0
2010	[0,5)	201005	1	22197	2281	3870220	62447300	59
2010	[5,10)	201005	1	22197	3676	3822877	62447300	96
2010	[10,15)	201005	1	22197	2403	3733343	62447300	64
2010	[15,20)	201005	1	22197	1885	3870811	62447300	49
2010	[20,25)	201005	1	22197	1830	4002501	62447300	46
2010	[25,30)	201005	1	22197	1372	3954170	62447300	35
2010	[30,35)	201005	1	22197	647	3851429	62447300	17
2010	[35,40)	201005	1	22197	1638	4371753	62447300	37
2010	[40,45)	201005	1	22197	1191	4371096	62447300	27
2010	[45,50)	201005	1	22197	1790	4317455	62447300	41
2010	[50,55)	201005	1	22197	1497	4152558	62447300	36
2010	[55,60)	201005	1	22197	633	4119447	62447300	15
2010	[60,65)	201005	1	22197	298	3569090	62447300	8
2010	[65,70)	201005	1	22197	99	2518553	62447300	4
2010	[70,75)	201005	1	22197	260	2431865	62447300	11
2010	[75,80)	201005	1	22197	415	2250474	62447300	18
2010	[80,85)	201005	1	22197	281	1739858	62447300	16
2010	[85,90)	201005	1	22197	0	1080821	62447300	0
2010	[90,103]	201005	1	22197	0	418979	62447300	0
2010	[0,5)	201006	1	27858	6776	3870220	62447300	175
2010	[5,10)	201006	1	27858	4423	3822877	62447300	116
2010	[10,15)	201006	1	27858	2405	3733343	62447300	64
2010	[15,20)	201006	1	27858	1388	3870811	62447300	36
2010	[20,25)	201006	1	27858	931	4002501	62447300	23
2010	[25,30)	201006	1	27858	2452	3954170	62447300	62
2010	[30,35)	201006	1	27858	2215	3851429	62447300	58
2010	[35,40)	201006	1	27858	1478	4371753	62447300	34
2010	[40,45)	201006	1	27858	1119	4371096	62447300	26
2010	[45,50)	201006	1	27858	1763	4317455	62447300	41
2010	[50,55)	201006	1	27858	544	4152558	62447300	13
2010	[55,60)	201006	1	27858	882	4119447	62447300	21
2010	[60,65)	201006	1	27858	697	3569090	62447300	20
2010	[65,70)	201006	1	27858	591	2518553	62447300	23
2010	[70,75)	201006	1	27858	0	2431865	62447300	0
2010	[75,80)	201006	1	27858	196	2250474	62447300	9
2010	[80,85)	201006	1	27858	0	1739858	62447300	0
2010	[85,90)	201006	1	27858	0	1080821	62447300	0
2010	[90,103]	201006	1	27858	0	418979	62447300	0
2010	[0,5)	201007	1	19690	2037	3870220	62447300	53
2010	[5,10)	201007	1	19690	2204	3822877	62447300	58
2010	[10,15)	201007	1	19690	768	3733343	62447300	21
2010	[15,20)	201007	1	19690	301	3870811	62447300	8
2010	[20,25)	201007	1	19690	1159	4002501	62447300	29
2010	[25,30)	201007	1	19690	806	3954170	62447300	20
2010	[30,35)	201007	1	19690	2109	3851429	62447300	55
2010	[35,40)	201007	1	19690	1674	4371753	62447300	38
2010	[40,45)	201007	1	19690	2926	4371096	62447300	67
2010	[45,50)	201007	1	19690	1168	4317455	62447300	27
2010	[50,55)	201007	1	19690	1102	4152558	62447300	27
2010	[55,60)	201007	1	19690	2003	4119447	62447300	49
2010	[60,65)	201007	1	19690	89	3569090	62447300	2
2010	[65,70)	201007	1	19690	756	2518553	62447300	30
2010	[70,75)	201007	1	19690	289	2431865	62447300	12
2010	[75,80)	201007	1	19690	0	2250474	62447300	0
2010	[80,85)	201007	1	19690	301	1739858	62447300	17
2010	[85,90)	201007	1	19690	0	1080821	62447300	0
2010	[90,103]	201007	1	19690	0	418979	62447300	0
2010	[0,5)	201008	1	15433	399	3870220	62447300	10
2010	[5,10)	201008	1	15433	605	3822877	62447300	16
2010	[10,15)	201008	1	15433	756	3733343	62447300	20
2010	[15,20)	201008	1	15433	91	3870811	62447300	2
2010	[20,25)	201008	1	15433	797	4002501	62447300	20
2010	[25,30)	201008	1	15433	1254	3954170	62447300	32
2010	[30,35)	201008	1	15433	1321	3851429	62447300	34
2010	[35,40)	201008	1	15433	2366	4371753	62447300	54
2010	[40,45)	201008	1	15433	2142	4371096	62447300	49
2010	[45,50)	201008	1	15433	816	4317455	62447300	19
2010	[50,55)	201008	1	15433	1512	4152558	62447300	36
2010	[55,60)	201008	1	15433	635	4119447	62447300	15
2010	[60,65)	201008	1	15433	363	3569090	62447300	10
2010	[65,70)	201008	1	15433	1097	2518553	62447300	44
2010	[70,75)	201008	1	15433	826	2431865	62447300	34
2010	[75,80)	201008	1	15433	363	2250474	62447300	16
2010	[80,85)	201008	1	15433	91	1739858	62447300	5
2010	[85,90)	201008	1	15433	0	1080821	62447300	0
2010	[90,103]	201008	1	15433	0	418979	62447300	0
2010	[0,5)	201009	1	12081	1010	3870220	62447300	26
2010	[5,10)	201009	1	12081	1521	3822877	62447300	40
2010	[10,15)	201009	1	12081	958	3733343	62447300	26
2010	[15,20)	201009	1	12081	758	3870811	62447300	20
2010	[20,25)	201009	1	12081	244	4002501	62447300	6
2010	[25,30)	201009	1	12081	1478	3954170	62447300	37
2010	[30,35)	201009	1	12081	1223	3851429	62447300	32
2010	[35,40)	201009	1	12081	942	4371753	62447300	22
2010	[40,45)	201009	1	12081	1590	4371096	62447300	36
2010	[45,50)	201009	1	12081	219	4317455	62447300	5
2010	[50,55)	201009	1	12081	702	4152558	62447300	17
2010	[55,60)	201009	1	12081	383	4119447	62447300	9
2010	[60,65)	201009	1	12081	255	3569090	62447300	7
2010	[65,70)	201009	1	12081	223	2518553	62447300	9
2010	[70,75)	201009	1	12081	383	2431865	62447300	16
2010	[75,80)	201009	1	12081	192	2250474	62447300	9
2010	[80,85)	201009	1	12081	0	1739858	62447300	0
2010	[85,90)	201009	1	12081	0	1080821	62447300	0
2010	[90,103]	201009	1	12081	0	418979	62447300	0
2010	[0,5)	201010	1	8844	988	3870220	62447300	26
2010	[5,10)	201010	1	8844	418	3822877	62447300	11
2010	[10,15)	201010	1	8844	670	3733343	62447300	18
2010	[15,20)	201010	1	8844	274	3870811	62447300	7
2010	[20,25)	201010	1	8844	73	4002501	62447300	2
2010	[25,30)	201010	1	8844	1206	3954170	62447300	30
2010	[30,35)	201010	1	8844	1329	3851429	62447300	35
2010	[35,40)	201010	1	8844	1217	4371753	62447300	28
2010	[40,45)	201010	1	8844	300	4371096	62447300	7
2010	[45,50)	201010	1	8844	428	4317455	62447300	10
2010	[50,55)	201010	1	8844	201	4152558	62447300	5
2010	[55,60)	201010	1	8844	647	4119447	62447300	16
2010	[60,65)	201010	1	8844	781	3569090	62447300	22
2010	[65,70)	201010	1	8844	179	2518553	62447300	7
2010	[70,75)	201010	1	8844	0	2431865	62447300	0
2010	[75,80)	201010	1	8844	134	2250474	62447300	6
2010	[80,85)	201010	1	8844	0	1739858	62447300	0
2010	[85,90)	201010	1	8844	0	1080821	62447300	0
2010	[90,103]	201010	1	8844	0	418979	62447300	0
2010	[0,5)	201011	1	8692	1425	3870220	62447300	37
2010	[5,10)	201011	1	8692	493	3822877	62447300	13
2010	[10,15)	201011	1	8692	404	3733343	62447300	11
2010	[15,20)	201011	1	8692	0	3870811	62447300	0
2010	[20,25)	201011	1	8692	432	4002501	62447300	11
2010	[25,30)	201011	1	8692	624	3954170	62447300	16
2010	[30,35)	201011	1	8692	826	3851429	62447300	21
2010	[35,40)	201011	1	8692	1370	4371753	62447300	31
2010	[40,45)	201011	1	8692	1012	4371096	62447300	23
2010	[45,50)	201011	1	8692	566	4317455	62447300	13
2010	[50,55)	201011	1	8692	248	4152558	62447300	6
2010	[55,60)	201011	1	8692	194	4119447	62447300	5
2010	[60,65)	201011	1	8692	966	3569090	62447300	27
2010	[65,70)	201011	1	8692	0	2518553	62447300	0
2010	[70,75)	201011	1	8692	132	2431865	62447300	5
2010	[75,80)	201011	1	8692	0	2250474	62447300	0
2010	[80,85)	201011	1	8692	0	1739858	62447300	0
2010	[85,90)	201011	1	8692	0	1080821	62447300	0
2010	[90,103]	201011	1	8692	0	418979	62447300	0
2010	[0,5)	201012	1	6727	644	3870220	62447300	17
2010	[5,10)	201012	1	6727	1159	3822877	62447300	30
2010	[10,15)	201012	1	6727	1038	3733343	62447300	28
2010	[15,20)	201012	1	6727	0	3870811	62447300	0
2010	[20,25)	201012	1	6727	239	4002501	62447300	6
2010	[25,30)	201012	1	6727	495	3954170	62447300	13
2010	[30,35)	201012	1	6727	489	3851429	62447300	13
2010	[35,40)	201012	1	6727	941	4371753	62447300	22
2010	[40,45)	201012	1	6727	959	4371096	62447300	22
2010	[45,50)	201012	1	6727	385	4317455	62447300	9
2010	[50,55)	201012	1	6727	0	4152558	62447300	0
2010	[55,60)	201012	1	6727	0	4119447	62447300	0
2010	[60,65)	201012	1	6727	171	3569090	62447300	5
2010	[65,70)	201012	1	6727	0	2518553	62447300	0
2010	[70,75)	201012	1	6727	205	2431865	62447300	8
2010	[75,80)	201012	1	6727	0	2250474	62447300	0
2010	[80,85)	201012	1	6727	0	1739858	62447300	0
2010	[85,90)	201012	1	6727	0	1080821	62447300	0
2010	[90,103]	201012	1	6727	0	418979	62447300	0
2010	[0,5)	201013	1	6705	1203	3870220	62447300	31
2010	[5,10)	201013	1	6705	476	3822877	62447300	12
2010	[10,15)	201013	1	6705	644	3733343	62447300	17
2010	[15,20)	201013	1	6705	368	3870811	62447300	10
2010	[20,25)	201013	1	6705	0	4002501	62447300	0
2010	[25,30)	201013	1	6705	954	3954170	62447300	24
2010	[30,35)	201013	1	6705	135	3851429	62447300	4
2010	[35,40)	201013	1	6705	292	4371753	62447300	7
2010	[40,45)	201013	1	6705	280	4371096	62447300	6
2010	[45,50)	201013	1	6705	486	4317455	62447300	11
2010	[50,55)	201013	1	6705	0	4152558	62447300	0
2010	[55,60)	201013	1	6705	684	4119447	62447300	17
2010	[60,65)	201013	1	6705	473	3569090	62447300	13
2010	[65,70)	201013	1	6705	473	2518553	62447300	19
2010	[70,75)	201013	1	6705	0	2431865	62447300	0
2010	[75,80)	201013	1	6705	0	2250474	62447300	0
2010	[80,85)	201013	1	6705	237	1739858	62447300	14
2010	[85,90)	201013	1	6705	0	1080821	62447300	0
2010	[90,103]	201013	1	6705	0	418979	62447300	0
2010	[0,5)	201014	1	6188	0	3870220	62447300	0
2010	[5,10)	201014	1	6188	320	3822877	62447300	8
2010	[10,15)	201014	1	6188	245	3733343	62447300	7
2010	[15,20)	201014	1	6188	469	3870811	62447300	12
2010	[20,25)	201014	1	6188	384	4002501	62447300	10
2010	[25,30)	201014	1	6188	762	3954170	62447300	19
2010	[30,35)	201014	1	6188	110	3851429	62447300	3
2010	[35,40)	201014	1	6188	384	4371753	62447300	9
2010	[40,45)	201014	1	6188	1037	4371096	62447300	24
2010	[45,50)	201014	1	6188	758	4317455	62447300	18
2010	[50,55)	201014	1	6188	384	4152558	62447300	9
2010	[55,60)	201014	1	6188	885	4119447	62447300	21
2010	[60,65)	201014	1	6188	0	3569090	62447300	0
2010	[65,70)	201014	1	6188	0	2518553	62447300	0
2010	[70,75)	201014	1	6188	0	2431865	62447300	0
2010	[75,80)	201014	1	6188	0	2250474	62447300	0
2010	[80,85)	201014	1	6188	448	1739858	62447300	26
2010	[85,90)	201014	1	6188	0	1080821	62447300	0
2010	[90,103]	201014	1	6188	0	418979	62447300	0
2010	[0,5)	201015	1	3990	449	3870220	62447300	12
2010	[5,10)	201015	1	3990	0	3822877	62447300	0
2010	[10,15)	201015	1	3990	261	3733343	62447300	7
2010	[15,20)	201015	1	3990	449	3870811	62447300	12
2010	[20,25)	201015	1	3990	224	4002501	62447300	6
2010	[25,30)	201015	1	3990	0	3954170	62447300	0
2010	[30,35)	201015	1	3990	769	3851429	62447300	20
2010	[35,40)	201015	1	3990	1084	4371753	62447300	25
2010	[40,45)	201015	1	3990	493	4371096	62447300	11
2010	[45,50)	201015	1	3990	0	4317455	62447300	0
2010	[50,55)	201015	1	3990	0	4152558	62447300	0
2010	[55,60)	201015	1	3990	112	4119447	62447300	3
2010	[60,65)	201015	1	3990	0	3569090	62447300	0
2010	[65,70)	201015	1	3990	0	2518553	62447300	0
2010	[70,75)	201015	1	3990	0	2431865	62447300	0
2010	[75,80)	201015	1	3990	0	2250474	62447300	0
2010	[80,85)	201015	1	3990	149	1739858	62447300	9
2010	[85,90)	201015	1	3990	0	1080821	62447300	0
2010	[90,103]	201015	1	3990	0	418979	62447300	0
2010	[0,5)	201016	1	3471	0	3870220	62447300	0
2010	[5,10)	201016	1	3471	0	3822877	62447300	0
2010	[10,15)	201016	1	3471	60	3733343	62447300	2
2010	[15,20)	201016	1	3471	358	3870811	62447300	9
2010	[20,25)	201016	1	3471	207	4002501	62447300	5
2010	[25,30)	201016	1	3471	205	3954170	62447300	5
2010	[30,35)	201016	1	3471	672	3851429	62447300	17
2010	[35,40)	201016	1	3471	567	4371753	62447300	13
2010	[40,45)	201016	1	3471	0	4371096	62447300	0
2010	[45,50)	201016	1	3471	0	4317455	62447300	0
2010	[50,55)	201016	1	3471	358	4152558	62447300	9
2010	[55,60)	201016	1	3471	448	4119447	62447300	11
2010	[60,65)	201016	1	3471	358	3569090	62447300	10
2010	[65,70)	201016	1	3471	0	2518553	62447300	0
2010	[70,75)	201016	1	3471	119	2431865	62447300	5
2010	[75,80)	201016	1	3471	119	2250474	62447300	5
2010	[80,85)	201016	1	3471	0	1739858	62447300	0
2010	[85,90)	201016	1	3471	0	1080821	62447300	0
2010	[90,103]	201016	1	3471	0	418979	62447300	0
2010	[0,5)	201017	1	2216	234	3870220	62447300	6
2010	[5,10)	201017	1	2216	101	3822877	62447300	3
2010	[10,15)	201017	1	2216	0	3733343	62447300	0
2010	[15,20)	201017	1	2216	149	3870811	62447300	4
2010	[20,25)	201017	1	2216	126	4002501	62447300	3
2010	[25,30)	201017	1	2216	101	3954170	62447300	3
2010	[30,35)	201017	1	2216	264	3851429	62447300	7
2010	[35,40)	201017	1	2216	156	4371753	62447300	4
2010	[40,45)	201017	1	2216	0	4371096	62447300	0
2010	[45,50)	201017	1	2216	298	4317455	62447300	7
2010	[50,55)	201017	1	2216	117	4152558	62447300	3
2010	[55,60)	201017	1	2216	358	4119447	62447300	9
2010	[60,65)	201017	1	2216	0	3569090	62447300	0
2010	[65,70)	201017	1	2216	0	2518553	62447300	0
2010	[70,75)	201017	1	2216	156	2431865	62447300	6
2010	[75,80)	201017	1	2216	156	2250474	62447300	7
2010	[80,85)	201017	1	2216	0	1739858	62447300	0
2010	[85,90)	201017	1	2216	0	1080821	62447300	0
2010	[90,103]	201017	1	2216	0	418979	62447300	0
2010	[0,5)	201018	1	4095	271	3870220	62447300	7
2010	[5,10)	201018	1	4095	223	3822877	62447300	6
2010	[10,15)	201018	1	4095	0	3733343	62447300	0
2010	[15,20)	201018	1	4095	316	3870811	62447300	8
2010	[20,25)	201018	1	4095	476	4002501	62447300	12
2010	[25,30)	201018	1	4095	0	3954170	62447300	0
2010	[30,35)	201018	1	4095	0	3851429	62447300	0
2010	[35,40)	201018	1	4095	423	4371753	62447300	10
2010	[40,45)	201018	1	4095	0	4371096	62447300	0
2010	[45,50)	201018	1	4095	639	4317455	62447300	15
2010	[50,55)	201018	1	4095	488	4152558	62447300	12
2010	[55,60)	201018	1	4095	868	4119447	62447300	21
2010	[60,65)	201018	1	4095	0	3569090	62447300	0
2010	[65,70)	201018	1	4095	391	2518553	62447300	16
2010	[70,75)	201018	1	4095	0	2431865	62447300	0
2010	[75,80)	201018	1	4095	0	2250474	62447300	0
2010	[80,85)	201018	1	4095	0	1739858	62447300	0
2010	[85,90)	201018	1	4095	0	1080821	62447300	0
2010	[90,103]	201018	1	4095	0	418979	62447300	0
2010	[0,5)	201019	1	2273	910	3870220	62447300	24
2010	[5,10)	201019	1	2273	0	3822877	62447300	0
2010	[10,15)	201019	1	2273	236	3733343	62447300	6
2010	[15,20)	201019	1	2273	153	3870811	62447300	4
2010	[20,25)	201019	1	2273	46	4002501	62447300	1
2010	[25,30)	201019	1	2273	110	3954170	62447300	3
2010	[30,35)	201019	1	2273	0	3851429	62447300	0
2010	[35,40)	201019	1	2273	425	4371753	62447300	10
2010	[40,45)	201019	1	2273	229	4371096	62447300	5
2010	[45,50)	201019	1	2273	25	4317455	62447300	1
2010	[50,55)	201019	1	2273	69	4152558	62447300	2
2010	[55,60)	201019	1	2273	0	4119447	62447300	0
2010	[60,65)	201019	1	2273	0	3569090	62447300	0
2010	[65,70)	201019	1	2273	0	2518553	62447300	0
2010	[70,75)	201019	1	2273	69	2431865	62447300	3
2010	[75,80)	201019	1	2273	0	2250474	62447300	0
2010	[80,85)	201019	1	2273	0	1739858	62447300	0
2010	[85,90)	201019	1	2273	0	1080821	62447300	0
2010	[90,103]	201019	1	2273	0	418979	62447300	0
2010	[0,5)	201020	1	2470	0	3870220	62447300	0
2010	[5,10)	201020	1	2470	140	3822877	62447300	4
2010	[10,15)	201020	1	2470	1124	3733343	62447300	30
2010	[15,20)	201020	1	2470	0	3870811	62447300	0
2010	[20,25)	201020	1	2470	0	4002501	62447300	0
2010	[25,30)	201020	1	2470	224	3954170	62447300	6
2010	[30,35)	201020	1	2470	0	3851429	62447300	0
2010	[35,40)	201020	1	2470	638	4371753	62447300	15
2010	[40,45)	201020	1	2470	62	4371096	62447300	1
2010	[45,50)	201020	1	2470	0	4317455	62447300	0
2010	[50,55)	201020	1	2470	0	4152558	62447300	0
2010	[55,60)	201020	1	2470	0	4119447	62447300	0
2010	[60,65)	201020	1	2470	0	3569090	62447300	0
2010	[65,70)	201020	1	2470	0	2518553	62447300	0
2010	[70,75)	201020	1	2470	281	2431865	62447300	12
2010	[75,80)	201020	1	2470	0	2250474	62447300	0
2010	[80,85)	201020	1	2470	0	1739858	62447300	0
2010	[85,90)	201020	1	2470	0	1080821	62447300	0
2010	[90,103]	201020	1	2470	0	418979	62447300	0
2010	[0,5)	201021	1	3860	680	3870220	62447300	18
2010	[5,10)	201021	1	3860	421	3822877	62447300	11
2010	[10,15)	201021	1	3860	655	3733343	62447300	18
2010	[15,20)	201021	1	3860	521	3870811	62447300	13
2010	[20,25)	201021	1	3860	537	4002501	62447300	13
2010	[25,30)	201021	1	3860	63	3954170	62447300	2
2010	[30,35)	201021	1	3860	142	3851429	62447300	4
2010	[35,40)	201021	1	3860	414	4371753	62447300	9
2010	[40,45)	201021	1	3860	0	4371096	62447300	0
2010	[45,50)	201021	1	3860	150	4317455	62447300	3
2010	[50,55)	201021	1	3860	32	4152558	62447300	1
2010	[55,60)	201021	1	3860	0	4119447	62447300	0
2010	[60,65)	201021	1	3860	244	3569090	62447300	7
2010	[65,70)	201021	1	3860	0	2518553	62447300	0
2010	[70,75)	201021	1	3860	0	2431865	62447300	0
2010	[75,80)	201021	1	3860	0	2250474	62447300	0
2010	[80,85)	201021	1	3860	0	1739858	62447300	0
2010	[85,90)	201021	1	3860	0	1080821	62447300	0
2010	[90,103]	201021	1	3860	0	418979	62447300	0
2010	[0,5)	201022	1	6251	560	3870220	62447300	14
2010	[5,10)	201022	1	6251	906	3822877	62447300	24
2010	[10,15)	201022	1	6251	194	3733343	62447300	5
2010	[15,20)	201022	1	6251	271	3870811	62447300	7
2010	[20,25)	201022	1	6251	491	4002501	62447300	12
2010	[25,30)	201022	1	6251	414	3954170	62447300	10
2010	[30,35)	201022	1	6251	582	3851429	62447300	15
2010	[35,40)	201022	1	6251	917	4371753	62447300	21
2010	[40,45)	201022	1	6251	186	4371096	62447300	4
2010	[45,50)	201022	1	6251	529	4317455	62447300	12
2010	[50,55)	201022	1	6251	199	4152558	62447300	5
2010	[55,60)	201022	1	6251	452	4119447	62447300	11
2010	[60,65)	201022	1	6251	33	3569090	62447300	1
2010	[65,70)	201022	1	6251	210	2518553	62447300	8
2010	[70,75)	201022	1	6251	199	2431865	62447300	8
2010	[75,80)	201022	1	6251	87	2250474	62447300	4
2010	[80,85)	201022	1	6251	19	1739858	62447300	1
2010	[85,90)	201022	1	6251	0	1080821	62447300	0
2010	[90,103]	201022	1	6251	0	418979	62447300	0
2010	[0,5)	201023	1	4016	527	3870220	62447300	14
2010	[5,10)	201023	1	4016	539	3822877	62447300	14
2010	[10,15)	201023	1	4016	0	3733343	62447300	0
2010	[15,20)	201023	1	4016	240	3870811	62447300	6
2010	[20,25)	201023	1	4016	0	4002501	62447300	0
2010	[25,30)	201023	1	4016	60	3954170	62447300	2
2010	[30,35)	201023	1	4016	137	3851429	62447300	4
2010	[35,40)	201023	1	4016	384	4371753	62447300	9
2010	[40,45)	201023	1	4016	367	4371096	62447300	8
2010	[45,50)	201023	1	4016	48	4317455	62447300	1
2010	[50,55)	201023	1	4016	395	4152558	62447300	10
2010	[55,60)	201023	1	4016	493	4119447	62447300	12
2010	[60,65)	201023	1	4016	0	3569090	62447300	0
2010	[65,70)	201023	1	4016	263	2518553	62447300	10
2010	[70,75)	201023	1	4016	274	2431865	62447300	11
2010	[75,80)	201023	1	4016	150	2250474	62447300	7
2010	[80,85)	201023	1	4016	140	1739858	62447300	8
2010	[85,90)	201023	1	4016	0	1080821	62447300	0
2010	[90,103]	201023	1	4016	0	418979	62447300	0
2010	[0,5)	201024	1	3584	476	3870220	62447300	12
2010	[5,10)	201024	1	3584	44	3822877	62447300	1
2010	[10,15)	201024	1	3584	200	3733343	62447300	5
2010	[15,20)	201024	1	3584	0	3870811	62447300	0
2010	[20,25)	201024	1	3584	0	4002501	62447300	0
2010	[25,30)	201024	1	3584	895	3954170	62447300	23
2010	[30,35)	201024	1	3584	151	3851429	62447300	4
2010	[35,40)	201024	1	3584	632	4371753	62447300	14
2010	[40,45)	201024	1	3584	935	4371096	62447300	21
2010	[45,50)	201024	1	3584	0	4317455	62447300	0
2010	[50,55)	201024	1	3584	135	4152558	62447300	3
2010	[55,60)	201024	1	3584	0	4119447	62447300	0
2010	[60,65)	201024	1	3584	0	3569090	62447300	0
2010	[65,70)	201024	1	3584	0	2518553	62447300	0
2010	[70,75)	201024	1	3584	0	2431865	62447300	0
2010	[75,80)	201024	1	3584	0	2250474	62447300	0
2010	[80,85)	201024	1	3584	117	1739858	62447300	7
2010	[85,90)	201024	1	3584	0	1080821	62447300	0
2010	[90,103]	201024	1	3584	0	418979	62447300	0
2010	[0,5)	201025	1	8019	1347	3870220	62447300	35
2010	[5,10)	201025	1	8019	1672	3822877	62447300	44
2010	[10,15)	201025	1	8019	168	3733343	62447300	4
2010	[15,20)	201025	1	8019	293	3870811	62447300	8
2010	[20,25)	201025	1	8019	391	4002501	62447300	10
2010	[25,30)	201025	1	8019	78	3954170	62447300	2
2010	[30,35)	201025	1	8019	0	3851429	62447300	0
2010	[35,40)	201025	1	8019	1291	4371753	62447300	30
2010	[40,45)	201025	1	8019	1143	4371096	62447300	26
2010	[45,50)	201025	1	8019	655	4317455	62447300	15
2010	[50,55)	201025	1	8019	538	4152558	62447300	13
2010	[55,60)	201025	1	8019	0	4119447	62447300	0
2010	[60,65)	201025	1	8019	248	3569090	62447300	7
2010	[65,70)	201025	1	8019	0	2518553	62447300	0
2010	[70,75)	201025	1	8019	0	2431865	62447300	0
2010	[75,80)	201025	1	8019	0	2250474	62447300	0
2010	[80,85)	201025	1	8019	0	1739858	62447300	0
2010	[85,90)	201025	1	8019	196	1080821	62447300	18
2010	[90,103]	201025	1	8019	0	418979	62447300	0
2010	[0,5)	201026	1	5808	85	3870220	62447300	2
2010	[5,10)	201026	1	5808	444	3822877	62447300	12
2010	[10,15)	201026	1	5808	0	3733343	62447300	0
2010	[15,20)	201026	1	5808	106	3870811	62447300	3
2010	[20,25)	201026	1	5808	725	4002501	62447300	18
2010	[25,30)	201026	1	5808	425	3954170	62447300	11
2010	[30,35)	201026	1	5808	212	3851429	62447300	6
2010	[35,40)	201026	1	5808	382	4371753	62447300	9
2010	[40,45)	201026	1	5808	992	4371096	62447300	23
2010	[45,50)	201026	1	5808	1413	4317455	62447300	33
2010	[50,55)	201026	1	5808	266	4152558	62447300	6
2010	[55,60)	201026	1	5808	0	4119447	62447300	0
2010	[60,65)	201026	1	5808	545	3569090	62447300	15
2010	[65,70)	201026	1	5808	0	2518553	62447300	0
2010	[70,75)	201026	1	5808	0	2431865	62447300	0
2010	[75,80)	201026	1	5808	0	2250474	62447300	0
2010	[80,85)	201026	1	5808	0	1739858	62447300	0
2010	[85,90)	201026	1	5808	212	1080821	62447300	20
2010	[90,103]	201026	1	5808	0	418979	62447300	0
2010	[0,5)	201027	1	2494	0	3870220	62447300	0
2010	[5,10)	201027	1	2494	246	3822877	62447300	6
2010	[10,15)	201027	1	2494	0	3733343	62447300	0
2010	[15,20)	201027	1	2494	89	3870811	62447300	2
2010	[20,25)	201027	1	2494	1126	4002501	62447300	28
2010	[25,30)	201027	1	2494	0	3954170	62447300	0
2010	[30,35)	201027	1	2494	221	3851429	62447300	6
2010	[35,40)	201027	1	2494	0	4371753	62447300	0
2010	[40,45)	201027	1	2494	332	4371096	62447300	8
2010	[45,50)	201027	1	2494	443	4317455	62447300	10
2010	[50,55)	201027	1	2494	0	4152558	62447300	0
2010	[55,60)	201027	1	2494	0	4119447	62447300	0
2010	[60,65)	201027	1	2494	37	3569090	62447300	1
2010	[65,70)	201027	1	2494	0	2518553	62447300	0
2010	[70,75)	201027	1	2494	0	2431865	62447300	0
2010	[75,80)	201027	1	2494	0	2250474	62447300	0
2010	[80,85)	201027	1	2494	0	1739858	62447300	0
2010	[85,90)	201027	1	2494	0	1080821	62447300	0
2010	[90,103]	201027	1	2494	0	418979	62447300	0
2010	[0,5)	201028	1	1209	0	3870220	62447300	0
2010	[5,10)	201028	1	1209	0	3822877	62447300	0
2010	[10,15)	201028	1	1209	0	3733343	62447300	0
2010	[15,20)	201028	1	1209	651	3870811	62447300	17
2010	[20,25)	201028	1	1209	299	4002501	62447300	7
2010	[25,30)	201028	1	1209	109	3954170	62447300	3
2010	[30,35)	201028	1	1209	0	3851429	62447300	0
2010	[35,40)	201028	1	1209	0	4371753	62447300	0
2010	[40,45)	201028	1	1209	0	4371096	62447300	0
2010	[45,50)	201028	1	1209	150	4317455	62447300	3
2010	[50,55)	201028	1	1209	0	4152558	62447300	0
2010	[55,60)	201028	1	1209	0	4119447	62447300	0
2010	[60,65)	201028	1	1209	0	3569090	62447300	0
2010	[65,70)	201028	1	1209	0	2518553	62447300	0
2010	[70,75)	201028	1	1209	0	2431865	62447300	0
2010	[75,80)	201028	1	1209	0	2250474	62447300	0
2010	[80,85)	201028	1	1209	0	1739858	62447300	0
2010	[85,90)	201028	1	1209	0	1080821	62447300	0
2010	[90,103]	201028	1	1209	0	418979	62447300	0
2010	[0,5)	201029	1	4123	686	3870220	62447300	18
2010	[5,10)	201029	1	4123	0	3822877	62447300	0
2010	[10,15)	201029	1	4123	400	3733343	62447300	11
2010	[15,20)	201029	1	4123	818	3870811	62447300	21
2010	[20,25)	201029	1	4123	0	4002501	62447300	0
2010	[25,30)	201029	1	4123	255	3954170	62447300	6
2010	[30,35)	201029	1	4123	551	3851429	62447300	14
2010	[35,40)	201029	1	4123	312	4371753	62447300	7
2010	[40,45)	201029	1	4123	350	4371096	62447300	8
2010	[45,50)	201029	1	4123	250	4317455	62447300	6
2010	[50,55)	201029	1	4123	0	4152558	62447300	0
2010	[55,60)	201029	1	4123	0	4119447	62447300	0
2010	[60,65)	201029	1	4123	501	3569090	62447300	14
2010	[65,70)	201029	1	4123	0	2518553	62447300	0
2010	[70,75)	201029	1	4123	0	2431865	62447300	0
2010	[75,80)	201029	1	4123	0	2250474	62447300	0
2010	[80,85)	201029	1	4123	0	1739858	62447300	0
2010	[85,90)	201029	1	4123	0	1080821	62447300	0
2010	[90,103]	201029	1	4123	0	418979	62447300	0
2010	[0,5)	201030	1	3989	720	3870220	62447300	19
2010	[5,10)	201030	1	3989	0	3822877	62447300	0
2010	[10,15)	201030	1	3989	0	3733343	62447300	0
2010	[15,20)	201030	1	3989	57	3870811	62447300	1
2010	[20,25)	201030	1	3989	0	4002501	62447300	0
2010	[25,30)	201030	1	3989	948	3954170	62447300	24
2010	[30,35)	201030	1	3989	737	3851429	62447300	19
2010	[35,40)	201030	1	3989	389	4371753	62447300	9
2010	[40,45)	201030	1	3989	345	4371096	62447300	8
2010	[45,50)	201030	1	3989	0	4317455	62447300	0
2010	[50,55)	201030	1	3989	0	4152558	62447300	0
2010	[55,60)	201030	1	3989	453	4119447	62447300	11
2010	[60,65)	201030	1	3989	340	3569090	62447300	10
2010	[65,70)	201030	1	3989	0	2518553	62447300	0
2010	[70,75)	201030	1	3989	0	2431865	62447300	0
2010	[75,80)	201030	1	3989	0	2250474	62447300	0
2010	[80,85)	201030	1	3989	0	1739858	62447300	0
2010	[85,90)	201030	1	3989	0	1080821	62447300	0
2010	[90,103]	201030	1	3989	0	418979	62447300	0
2010	[0,5)	201031	1	2732	735	3870220	62447300	19
2010	[5,10)	201031	1	2732	312	3822877	62447300	8
2010	[10,15)	201031	1	2732	0	3733343	62447300	0
2010	[15,20)	201031	1	2732	0	3870811	62447300	0
2010	[20,25)	201031	1	2732	409	4002501	62447300	10
2010	[25,30)	201031	1	2732	935	3954170	62447300	24
2010	[30,35)	201031	1	2732	0	3851429	62447300	0
2010	[35,40)	201031	1	2732	170	4371753	62447300	4
2010	[40,45)	201031	1	2732	170	4371096	62447300	4
2010	[45,50)	201031	1	2732	0	4317455	62447300	0
2010	[50,55)	201031	1	2732	0	4152558	62447300	0
2010	[55,60)	201031	1	2732	0	4119447	62447300	0
2010	[60,65)	201031	1	2732	0	3569090	62447300	0
2010	[65,70)	201031	1	2732	0	2518553	62447300	0
2010	[70,75)	201031	1	2732	0	2431865	62447300	0
2010	[75,80)	201031	1	2732	0	2250474	62447300	0
2010	[80,85)	201031	1	2732	0	1739858	62447300	0
2010	[85,90)	201031	1	2732	0	1080821	62447300	0
2010	[90,103]	201031	1	2732	0	418979	62447300	0
2010	[0,5)	201032	1	671	63	3870220	62447300	2
2010	[5,10)	201032	1	671	168	3822877	62447300	4
2010	[10,15)	201032	1	671	0	3733343	62447300	0
2010	[15,20)	201032	1	671	0	3870811	62447300	0
2010	[20,25)	201032	1	671	63	4002501	62447300	2
2010	[25,30)	201032	1	671	0	3954170	62447300	0
2010	[30,35)	201032	1	671	0	3851429	62447300	0
2010	[35,40)	201032	1	671	378	4371753	62447300	9
2010	[40,45)	201032	1	671	0	4371096	62447300	0
2010	[45,50)	201032	1	671	0	4317455	62447300	0
2010	[50,55)	201032	1	671	0	4152558	62447300	0
2010	[55,60)	201032	1	671	0	4119447	62447300	0
2010	[60,65)	201032	1	671	0	3569090	62447300	0
2010	[65,70)	201032	1	671	0	2518553	62447300	0
2010	[70,75)	201032	1	671	0	2431865	62447300	0
2010	[75,80)	201032	1	671	0	2250474	62447300	0
2010	[80,85)	201032	1	671	0	1739858	62447300	0
2010	[85,90)	201032	1	671	0	1080821	62447300	0
2010	[90,103]	201032	1	671	0	418979	62447300	0
2010	[0,5)	201033	1	2950	0	3870220	62447300	0
2010	[5,10)	201033	1	2950	0	3822877	62447300	0
2010	[10,15)	201033	1	2950	0	3733343	62447300	0
2010	[15,20)	201033	1	2950	0	3870811	62447300	0
2010	[20,25)	201033	1	2950	443	4002501	62447300	11
2010	[25,30)	201033	1	2950	0	3954170	62447300	0
2010	[30,35)	201033	1	2950	886	3851429	62447300	23
2010	[35,40)	201033	1	2950	199	4371753	62447300	5
2010	[40,45)	201033	1	2950	0	4371096	62447300	0
2010	[45,50)	201033	1	2950	626	4317455	62447300	14
2010	[50,55)	201033	1	2950	796	4152558	62447300	19
2010	[55,60)	201033	1	2950	0	4119447	62447300	0
2010	[60,65)	201033	1	2950	0	3569090	62447300	0
2010	[65,70)	201033	1	2950	0	2518553	62447300	0
2010	[70,75)	201033	1	2950	0	2431865	62447300	0
2010	[75,80)	201033	1	2950	0	2250474	62447300	0
2010	[80,85)	201033	1	2950	0	1739858	62447300	0
2010	[85,90)	201033	1	2950	0	1080821	62447300	0
2010	[90,103]	201033	1	2950	0	418979	62447300	0
2010	[0,5)	201034	1	4926	0	3870220	62447300	0
2010	[5,10)	201034	1	4926	713	3822877	62447300	19
2010	[10,15)	201034	1	4926	0	3733343	62447300	0
2010	[15,20)	201034	1	4926	0	3870811	62447300	0
2010	[20,25)	201034	1	4926	249	4002501	62447300	6
2010	[25,30)	201034	1	4926	0	3954170	62447300	0
2010	[30,35)	201034	1	4926	1616	3851429	62447300	42
2010	[35,40)	201034	1	4926	0	4371753	62447300	0
2010	[40,45)	201034	1	4926	610	4371096	62447300	14
2010	[45,50)	201034	1	4926	1449	4317455	62447300	34
2010	[50,55)	201034	1	4926	290	4152558	62447300	7
2010	[55,60)	201034	1	4926	0	4119447	62447300	0
2010	[60,65)	201034	1	4926	0	3569090	62447300	0
2010	[65,70)	201034	1	4926	0	2518553	62447300	0
2010	[70,75)	201034	1	4926	0	2431865	62447300	0
2010	[75,80)	201034	1	4926	0	2250474	62447300	0
2010	[80,85)	201034	1	4926	0	1739858	62447300	0
2010	[85,90)	201034	1	4926	0	1080821	62447300	0
2010	[90,103]	201034	1	4926	0	418979	62447300	0
2010	[0,5)	201035	1	4279	0	3870220	62447300	0
2010	[5,10)	201035	1	4279	321	3822877	62447300	8
2010	[10,15)	201035	1	4279	0	3733343	62447300	0
2010	[15,20)	201035	1	4279	0	3870811	62447300	0
2010	[20,25)	201035	1	4279	0	4002501	62447300	0
2010	[25,30)	201035	1	4279	72	3954170	62447300	2
2010	[30,35)	201035	1	4279	0	3851429	62447300	0
2010	[35,40)	201035	1	4279	505	4371753	62447300	12
2010	[40,45)	201035	1	4279	586	4371096	62447300	13
2010	[45,50)	201035	1	4279	316	4317455	62447300	7
2010	[50,55)	201035	1	4279	1470	4152558	62447300	35
2010	[55,60)	201035	1	4279	505	4119447	62447300	12
2010	[60,65)	201035	1	4279	0	3569090	62447300	0
2010	[65,70)	201035	1	4279	0	2518553	62447300	0
2010	[70,75)	201035	1	4279	0	2431865	62447300	0
2010	[75,80)	201035	1	4279	505	2250474	62447300	22
2010	[80,85)	201035	1	4279	0	1739858	62447300	0
2010	[85,90)	201035	1	4279	0	1080821	62447300	0
2010	[90,103]	201035	1	4279	0	418979	62447300	0
2010	[0,5)	201036	1	4954	399	3870220	62447300	10
2010	[5,10)	201036	1	4954	36	3822877	62447300	1
2010	[10,15)	201036	1	4954	0	3733343	62447300	0
2010	[15,20)	201036	1	4954	266	3870811	62447300	7
2010	[20,25)	201036	1	4954	1065	4002501	62447300	27
2010	[25,30)	201036	1	4954	342	3954170	62447300	9
2010	[30,35)	201036	1	4954	373	3851429	62447300	10
2010	[35,40)	201036	1	4954	875	4371753	62447300	20
2010	[40,45)	201036	1	4954	393	4371096	62447300	9
2010	[45,50)	201036	1	4954	399	4317455	62447300	9
2010	[50,55)	201036	1	4954	228	4152558	62447300	5
2010	[55,60)	201036	1	4954	280	4119447	62447300	7
2010	[60,65)	201036	1	4954	0	3569090	62447300	0
2010	[65,70)	201036	1	4954	0	2518553	62447300	0
2010	[70,75)	201036	1	4954	0	2431865	62447300	0
2010	[75,80)	201036	1	4954	240	2250474	62447300	11
2010	[80,85)	201036	1	4954	0	1739858	62447300	0
2010	[85,90)	201036	1	4954	57	1080821	62447300	5
2010	[90,103]	201036	1	4954	0	418979	62447300	0
2010	[0,5)	201037	1	5318	0	3870220	62447300	0
2010	[5,10)	201037	1	5318	0	3822877	62447300	0
2010	[10,15)	201037	1	5318	0	3733343	62447300	0
2010	[15,20)	201037	1	5318	108	3870811	62447300	3
2010	[20,25)	201037	1	5318	1049	4002501	62447300	26
2010	[25,30)	201037	1	5318	323	3954170	62447300	8
2010	[30,35)	201037	1	5318	994	3851429	62447300	26
2010	[35,40)	201037	1	5318	826	4371753	62447300	19
2010	[40,45)	201037	1	5318	776	4371096	62447300	18
2010	[45,50)	201037	1	5318	25	4317455	62447300	1
2010	[50,55)	201037	1	5318	277	4152558	62447300	7
2010	[55,60)	201037	1	5318	258	4119447	62447300	6
2010	[60,65)	201037	1	5318	0	3569090	62447300	0
2010	[65,70)	201037	1	5318	0	2518553	62447300	0
2010	[70,75)	201037	1	5318	0	2431865	62447300	0
2010	[75,80)	201037	1	5318	129	2250474	62447300	6
2010	[80,85)	201037	1	5318	0	1739858	62447300	0
2010	[85,90)	201037	1	5318	553	1080821	62447300	51
2010	[90,103]	201037	1	5318	0	418979	62447300	0
2010	[0,5)	201038	1	8936	593	3870220	62447300	15
2010	[5,10)	201038	1	8936	807	3822877	62447300	21
2010	[10,15)	201038	1	8936	855	3733343	62447300	23
2010	[15,20)	201038	1	8936	743	3870811	62447300	19
2010	[20,25)	201038	1	8936	722	4002501	62447300	18
2010	[25,30)	201038	1	8936	0	3954170	62447300	0
2010	[30,35)	201038	1	8936	537	3851429	62447300	14
2010	[35,40)	201038	1	8936	704	4371753	62447300	16
2010	[40,45)	201038	1	8936	937	4371096	62447300	21
2010	[45,50)	201038	1	8936	977	4317455	62447300	23
2010	[50,55)	201038	1	8936	1027	4152558	62447300	25
2010	[55,60)	201038	1	8936	293	4119447	62447300	7
2010	[60,65)	201038	1	8936	72	3569090	62447300	2
2010	[65,70)	201038	1	8936	361	2518553	62447300	14
2010	[70,75)	201038	1	8936	258	2431865	62447300	11
2010	[75,80)	201038	1	8936	0	2250474	62447300	0
2010	[80,85)	201038	1	8936	0	1739858	62447300	0
2010	[85,90)	201038	1	8936	52	1080821	62447300	5
2010	[90,103]	201038	1	8936	0	418979	62447300	0
2010	[0,5)	201039	1	11978	1106	3870220	62447300	29
2010	[5,10)	201039	1	11978	1280	3822877	62447300	33
2010	[10,15)	201039	1	11978	456	3733343	62447300	12
2010	[15,20)	201039	1	11978	1125	3870811	62447300	29
2010	[20,25)	201039	1	11978	382	4002501	62447300	10
2010	[25,30)	201039	1	11978	66	3954170	62447300	2
2010	[30,35)	201039	1	11978	902	3851429	62447300	23
2010	[35,40)	201039	1	11978	908	4371753	62447300	21
2010	[40,45)	201039	1	11978	1180	4371096	62447300	27
2010	[45,50)	201039	1	11978	1186	4317455	62447300	27
2010	[50,55)	201039	1	11978	412	4152558	62447300	10
2010	[55,60)	201039	1	11978	1428	4119447	62447300	35
2010	[60,65)	201039	1	11978	923	3569090	62447300	26
2010	[65,70)	201039	1	11978	146	2518553	62447300	6
2010	[70,75)	201039	1	11978	424	2431865	62447300	17
2010	[75,80)	201039	1	11978	0	2250474	62447300	0
2010	[80,85)	201039	1	11978	0	1739858	62447300	0
2010	[85,90)	201039	1	11978	55	1080821	62447300	5
2010	[90,103]	201039	1	11978	0	418979	62447300	0
2010	[0,5)	201040	1	18331	0	3870220	62447300	0
2010	[5,10)	201040	1	18331	1671	3822877	62447300	44
2010	[10,15)	201040	1	18331	1317	3733343	62447300	35
2010	[15,20)	201040	1	18331	1347	3870811	62447300	35
2010	[20,25)	201040	1	18331	1867	4002501	62447300	47
2010	[25,30)	201040	1	18331	1736	3954170	62447300	44
2010	[30,35)	201040	1	18331	1471	3851429	62447300	38
2010	[35,40)	201040	1	18331	1275	4371753	62447300	29
2010	[40,45)	201040	1	18331	3201	4371096	62447300	73
2010	[45,50)	201040	1	18331	960	4317455	62447300	22
2010	[50,55)	201040	1	18331	1868	4152558	62447300	45
2010	[55,60)	201040	1	18331	549	4119447	62447300	13
2010	[60,65)	201040	1	18331	0	3569090	62447300	0
2010	[65,70)	201040	1	18331	225	2518553	62447300	9
2010	[70,75)	201040	1	18331	405	2431865	62447300	17
2010	[75,80)	201040	1	18331	203	2250474	62447300	9
2010	[80,85)	201040	1	18331	0	1739858	62447300	0
2010	[85,90)	201040	1	18331	236	1080821	62447300	22
2010	[90,103]	201040	1	18331	0	418979	62447300	0
2010	[0,5)	201041	1	17352	2548	3870220	62447300	66
2010	[5,10)	201041	1	17352	1959	3822877	62447300	51
2010	[10,15)	201041	1	17352	1411	3733343	62447300	38
2010	[15,20)	201041	1	17352	1516	3870811	62447300	39
2010	[20,25)	201041	1	17352	1224	4002501	62447300	31
2010	[25,30)	201041	1	17352	521	3954170	62447300	13
2010	[30,35)	201041	1	17352	1013	3851429	62447300	26
2010	[35,40)	201041	1	17352	1542	4371753	62447300	35
2010	[40,45)	201041	1	17352	949	4371096	62447300	22
2010	[45,50)	201041	1	17352	2186	4317455	62447300	51
2010	[50,55)	201041	1	17352	1012	4152558	62447300	24
2010	[55,60)	201041	1	17352	619	4119447	62447300	15
2010	[60,65)	201041	1	17352	0	3569090	62447300	0
2010	[65,70)	201041	1	17352	0	2518553	62447300	0
2010	[70,75)	201041	1	17352	0	2431865	62447300	0
2010	[75,80)	201041	1	17352	774	2250474	62447300	34
2010	[80,85)	201041	1	17352	0	1739858	62447300	0
2010	[85,90)	201041	1	17352	77	1080821	62447300	7
2010	[90,103]	201041	1	17352	0	418979	62447300	0
2010	[0,5)	201042	1	18709	1839	3870220	62447300	48
2010	[5,10)	201042	1	18709	2905	3822877	62447300	76
2010	[10,15)	201042	1	18709	917	3733343	62447300	25
2010	[15,20)	201042	1	18709	1000	3870811	62447300	26
2010	[20,25)	201042	1	18709	1365	4002501	62447300	34
2010	[25,30)	201042	1	18709	1433	3954170	62447300	36
2010	[30,35)	201042	1	18709	1145	3851429	62447300	30
2010	[35,40)	201042	1	18709	2367	4371753	62447300	54
2010	[40,45)	201042	1	18709	1610	4371096	62447300	37
2010	[45,50)	201042	1	18709	1717	4317455	62447300	40
2010	[50,55)	201042	1	18709	762	4152558	62447300	18
2010	[55,60)	201042	1	18709	733	4119447	62447300	18
2010	[60,65)	201042	1	18709	367	3569090	62447300	10
2010	[65,70)	201042	1	18709	0	2518553	62447300	0
2010	[70,75)	201042	1	18709	336	2431865	62447300	14
2010	[75,80)	201042	1	18709	214	2250474	62447300	10
2010	[80,85)	201042	1	18709	0	1739858	62447300	0
2010	[85,90)	201042	1	18709	0	1080821	62447300	0
2010	[90,103]	201042	1	18709	0	418979	62447300	0
2010	[0,5)	201043	1	16002	1631	3870220	62447300	42
2010	[5,10)	201043	1	16002	685	3822877	62447300	18
2010	[10,15)	201043	1	16002	1329	3733343	62447300	36
2010	[15,20)	201043	1	16002	630	3870811	62447300	16
2010	[20,25)	201043	1	16002	1629	4002501	62447300	41
2010	[25,30)	201043	1	16002	1653	3954170	62447300	42
2010	[30,35)	201043	1	16002	488	3851429	62447300	13
2010	[35,40)	201043	1	16002	2422	4371753	62447300	55
2010	[40,45)	201043	1	16002	644	4371096	62447300	15
2010	[45,50)	201043	1	16002	972	4317455	62447300	23
2010	[50,55)	201043	1	16002	923	4152558	62447300	22
2010	[55,60)	201043	1	16002	1404	4119447	62447300	34
2010	[60,65)	201043	1	16002	658	3569090	62447300	18
2010	[65,70)	201043	1	16002	110	2518553	62447300	4
2010	[70,75)	201043	1	16002	356	2431865	62447300	15
2010	[75,80)	201043	1	16002	466	2250474	62447300	21
2010	[80,85)	201043	1	16002	0	1739858	62447300	0
2010	[85,90)	201043	1	16002	0	1080821	62447300	0
2010	[90,103]	201043	1	16002	0	418979	62447300	0
2010	[0,5)	201044	1	15833	2181	3870220	62447300	56
2010	[5,10)	201044	1	15833	1388	3822877	62447300	36
2010	[10,15)	201044	1	15833	1568	3733343	62447300	42
2010	[15,20)	201044	1	15833	779	3870811	62447300	20
2010	[20,25)	201044	1	15833	1056	4002501	62447300	26
2010	[25,30)	201044	1	15833	1432	3954170	62447300	36
2010	[30,35)	201044	1	15833	914	3851429	62447300	24
2010	[35,40)	201044	1	15833	1208	4371753	62447300	28
2010	[40,45)	201044	1	15833	1209	4371096	62447300	28
2010	[45,50)	201044	1	15833	746	4317455	62447300	17
2010	[50,55)	201044	1	15833	1335	4152558	62447300	32
2010	[55,60)	201044	1	15833	1463	4119447	62447300	36
2010	[60,65)	201044	1	15833	0	3569090	62447300	0
2010	[65,70)	201044	1	15833	237	2518553	62447300	9
2010	[70,75)	201044	1	15833	316	2431865	62447300	13
2010	[75,80)	201044	1	15833	0	2250474	62447300	0
2010	[80,85)	201044	1	15833	0	1739858	62447300	0
2010	[85,90)	201044	1	15833	0	1080821	62447300	0
2010	[90,103]	201044	1	15833	0	418979	62447300	0
2010	[0,5)	201045	1	9040	572	3870220	62447300	15
2010	[5,10)	201045	1	9040	815	3822877	62447300	21
2010	[10,15)	201045	1	9040	901	3733343	62447300	24
2010	[15,20)	201045	1	9040	578	3870811	62447300	15
2010	[20,25)	201045	1	9040	931	4002501	62447300	23
2010	[25,30)	201045	1	9040	102	3954170	62447300	3
2010	[30,35)	201045	1	9040	211	3851429	62447300	5
2010	[35,40)	201045	1	9040	925	4371753	62447300	21
2010	[40,45)	201045	1	9040	919	4371096	62447300	21
2010	[45,50)	201045	1	9040	600	4317455	62447300	14
2010	[50,55)	201045	1	9040	510	4152558	62447300	12
2010	[55,60)	201045	1	9040	587	4119447	62447300	14
2010	[60,65)	201045	1	9040	679	3569090	62447300	19
2010	[65,70)	201045	1	9040	23	2518553	62447300	1
2010	[70,75)	201045	1	9040	687	2431865	62447300	28
2010	[75,80)	201045	1	9040	0	2250474	62447300	0
2010	[80,85)	201045	1	9040	0	1739858	62447300	0
2010	[85,90)	201045	1	9040	0	1080821	62447300	0
2010	[90,103]	201045	1	9040	0	418979	62447300	0
2010	[0,5)	201046	1	15465	1889	3870220	62447300	49
2010	[5,10)	201046	1	15465	1634	3822877	62447300	43
2010	[10,15)	201046	1	15465	984	3733343	62447300	26
2010	[15,20)	201046	1	15465	1236	3870811	62447300	32
2010	[20,25)	201046	1	15465	1761	4002501	62447300	44
2010	[25,30)	201046	1	15465	1131	3954170	62447300	29
2010	[30,35)	201046	1	15465	879	3851429	62447300	23
2010	[35,40)	201046	1	15465	1443	4371753	62447300	33
2010	[40,45)	201046	1	15465	1215	4371096	62447300	28
2010	[45,50)	201046	1	15465	668	4317455	62447300	15
2010	[50,55)	201046	1	15465	761	4152558	62447300	18
2010	[55,60)	201046	1	15465	660	4119447	62447300	16
2010	[60,65)	201046	1	15465	342	3569090	62447300	10
2010	[65,70)	201046	1	15465	0	2518553	62447300	0
2010	[70,75)	201046	1	15465	327	2431865	62447300	13
2010	[75,80)	201046	1	15465	200	2250474	62447300	9
2010	[80,85)	201046	1	15465	334	1739858	62447300	19
2010	[85,90)	201046	1	15465	0	1080821	62447300	0
2010	[90,103]	201046	1	15465	0	418979	62447300	0
2010	[0,5)	201047	1	26598	2625	3870220	62447300	68
2010	[5,10)	201047	1	26598	1868	3822877	62447300	49
2010	[10,15)	201047	1	26598	2420	3733343	62447300	65
2010	[15,20)	201047	1	26598	2373	3870811	62447300	61
2010	[20,25)	201047	1	26598	2452	4002501	62447300	61
2010	[25,30)	201047	1	26598	2549	3954170	62447300	64
2010	[30,35)	201047	1	26598	2023	3851429	62447300	53
2010	[35,40)	201047	1	26598	3059	4371753	62447300	70
2010	[40,45)	201047	1	26598	1733	4371096	62447300	40
2010	[45,50)	201047	1	26598	1761	4317455	62447300	41
2010	[50,55)	201047	1	26598	1510	4152558	62447300	36
2010	[55,60)	201047	1	26598	967	4119447	62447300	23
2010	[60,65)	201047	1	26598	511	3569090	62447300	14
2010	[65,70)	201047	1	26598	361	2518553	62447300	14
2010	[70,75)	201047	1	26598	247	2431865	62447300	10
2010	[75,80)	201047	1	26598	139	2250474	62447300	6
2010	[80,85)	201047	1	26598	0	1739858	62447300	0
2010	[85,90)	201047	1	26598	0	1080821	62447300	0
2010	[90,103]	201047	1	26598	0	418979	62447300	0
2010	[0,5)	201048	1	36982	3579	3870220	62447300	92
2010	[5,10)	201048	1	36982	2983	3822877	62447300	78
2010	[10,15)	201048	1	36982	4816	3733343	62447300	129
2010	[15,20)	201048	1	36982	2848	3870811	62447300	74
2010	[20,25)	201048	1	36982	1581	4002501	62447300	40
2010	[25,30)	201048	1	36982	3174	3954170	62447300	80
2010	[30,35)	201048	1	36982	2687	3851429	62447300	70
2010	[35,40)	201048	1	36982	3765	4371753	62447300	86
2010	[40,45)	201048	1	36982	3252	4371096	62447300	74
2010	[45,50)	201048	1	36982	2724	4317455	62447300	63
2010	[50,55)	201048	1	36982	1672	4152558	62447300	40
2010	[55,60)	201048	1	36982	2083	4119447	62447300	51
2010	[60,65)	201048	1	36982	799	3569090	62447300	22
2010	[65,70)	201048	1	36982	553	2518553	62447300	22
2010	[70,75)	201048	1	36982	252	2431865	62447300	10
2010	[75,80)	201048	1	36982	135	2250474	62447300	6
2010	[80,85)	201048	1	36982	81	1739858	62447300	5
2010	[85,90)	201048	1	36982	0	1080821	62447300	0
2010	[90,103]	201048	1	36982	0	418979	62447300	0
2010	[0,5)	201049	1	54971	4118	3870220	62447300	106
2010	[5,10)	201049	1	54971	8357	3822877	62447300	219
2010	[10,15)	201049	1	54971	5689	3733343	62447300	152
2010	[15,20)	201049	1	54971	3949	3870811	62447300	102
2010	[20,25)	201049	1	54971	2991	4002501	62447300	75
2010	[25,30)	201049	1	54971	6481	3954170	62447300	164
2010	[30,35)	201049	1	54971	3796	3851429	62447300	99
2010	[35,40)	201049	1	54971	4062	4371753	62447300	93
2010	[40,45)	201049	1	54971	4754	4371096	62447300	109
2010	[45,50)	201049	1	54971	3018	4317455	62447300	70
2010	[50,55)	201049	1	54971	1974	4152558	62447300	48
2010	[55,60)	201049	1	54971	1882	4119447	62447300	46
2010	[60,65)	201049	1	54971	1632	3569090	62447300	46
2010	[65,70)	201049	1	54971	792	2518553	62447300	31
2010	[70,75)	201049	1	54971	494	2431865	62447300	20
2010	[75,80)	201049	1	54971	538	2250474	62447300	24
2010	[80,85)	201049	1	54971	445	1739858	62447300	26
2010	[85,90)	201049	1	54971	0	1080821	62447300	0
2010	[90,103]	201049	1	54971	0	418979	62447300	0
2010	[0,5)	201050	1	104874	11339	3870220	62447300	293
2010	[5,10)	201050	1	104874	13112	3822877	62447300	343
2010	[10,15)	201050	1	104874	14269	3733343	62447300	382
2010	[15,20)	201050	1	104874	8088	3870811	62447300	209
2010	[20,25)	201050	1	104874	7209	4002501	62447300	180
2010	[25,30)	201050	1	104874	11645	3954170	62447300	294
2010	[30,35)	201050	1	104874	8180	3851429	62447300	212
2010	[35,40)	201050	1	104874	6512	4371753	62447300	149
2010	[40,45)	201050	1	104874	5697	4371096	62447300	130
2010	[45,50)	201050	1	104874	4058	4317455	62447300	94
2010	[50,55)	201050	1	104874	4201	4152558	62447300	101
2010	[55,60)	201050	1	104874	4824	4119447	62447300	117
2010	[60,65)	201050	1	104874	3330	3569090	62447300	93
2010	[65,70)	201050	1	104874	869	2518553	62447300	35
2010	[70,75)	201050	1	104874	973	2431865	62447300	40
2010	[75,80)	201050	1	104874	324	2250474	62447300	14
2010	[80,85)	201050	1	104874	70	1739858	62447300	4
2010	[85,90)	201050	1	104874	174	1080821	62447300	16
2010	[90,103]	201050	1	104874	0	418979	62447300	0
2010	[0,5)	201051	1	158957	14012	3870220	62447300	362
2010	[5,10)	201051	1	158957	21264	3822877	62447300	556
2010	[10,15)	201051	1	158957	15570	3733343	62447300	417
2010	[15,20)	201051	1	158957	11324	3870811	62447300	293
2010	[20,25)	201051	1	158957	12246	4002501	62447300	306
2010	[25,30)	201051	1	158957	13563	3954170	62447300	343
2010	[30,35)	201051	1	158957	16089	3851429	62447300	418
2010	[35,40)	201051	1	158957	12822	4371753	62447300	293
2010	[40,45)	201051	1	158957	10706	4371096	62447300	245
2010	[45,50)	201051	1	158957	8448	4317455	62447300	196
2010	[50,55)	201051	1	158957	6382	4152558	62447300	154
2010	[55,60)	201051	1	158957	5417	4119447	62447300	131
2010	[60,65)	201051	1	158957	5960	3569090	62447300	167
2010	[65,70)	201051	1	158957	937	2518553	62447300	37
2010	[70,75)	201051	1	158957	1954	2431865	62447300	80
2010	[75,80)	201051	1	158957	1859	2250474	62447300	83
2010	[80,85)	201051	1	158957	186	1739858	62447300	11
2010	[85,90)	201051	1	158957	217	1080821	62447300	20
2010	[90,103]	201051	1	158957	0	418979	62447300	0
2010	[0,5)	201052	1	228105	26569	3870220	62447300	686
2010	[5,10)	201052	1	228105	18709	3822877	62447300	489
2010	[10,15)	201052	1	228105	14794	3733343	62447300	396
2010	[15,20)	201052	1	228105	11374	3870811	62447300	294
2010	[20,25)	201052	1	228105	22967	4002501	62447300	574
2010	[25,30)	201052	1	228105	23505	3954170	62447300	594
2010	[30,35)	201052	1	228105	20639	3851429	62447300	536
2010	[35,40)	201052	1	228105	20043	4371753	62447300	458
2010	[40,45)	201052	1	228105	17087	4371096	62447300	391
2010	[45,50)	201052	1	228105	12113	4317455	62447300	281
2010	[50,55)	201052	1	228105	12622	4152558	62447300	304
2010	[55,60)	201052	1	228105	9280	4119447	62447300	225
2010	[60,65)	201052	1	228105	9911	3569090	62447300	278
2010	[65,70)	201052	1	228105	2608	2518553	62447300	104
2010	[70,75)	201052	1	228105	2898	2431865	62447300	119
2010	[75,80)	201052	1	228105	1695	2250474	62447300	75
2010	[80,85)	201052	1	228105	684	1739858	62447300	39
2010	[85,90)	201052	1	228105	223	1080821	62447300	21
2010	[90,103]	201052	1	228105	383	418979	62447300	91
2011	[0,5)	201101	1	309933	29705	3884427	62791363	765
2011	[5,10)	201101	1	309933	38461	3841419	62791363	1001
2011	[10,15)	201101	1	309933	27736	3783928	62791363	733
2011	[15,20)	201101	1	309933	22941	3815432	62791363	601
2011	[20,25)	201101	1	309933	29115	4008962	62791363	726
2011	[25,30)	201101	1	309933	30087	3956792	62791363	760
2011	[30,35)	201101	1	309933	23556	3821064	62791363	616
2011	[35,40)	201101	1	309933	22396	4340563	62791363	516
2011	[40,45)	201101	1	309933	19793	4345299	62791363	456
2011	[45,50)	201101	1	309933	17782	4353712	62791363	408
2011	[50,55)	201101	1	309933	19253	4174775	62791363	461
2011	[55,60)	201101	1	309933	11236	4098041	62791363	274
2011	[60,65)	201101	1	309933	8064	3802745	62791363	212
2011	[65,70)	201101	1	309933	4051	2553832	62791363	159
2011	[70,75)	201101	1	309933	1598	2410515	62791363	66
2011	[75,80)	201101	1	309933	2382	2258796	62791363	105
2011	[80,85)	201101	1	309933	1677	1763445	62791363	95
2011	[85,90)	201101	1	309933	99	1154561	62791363	9
2011	[90,103]	201101	1	309933	0	423055	62791363	0
2011	[0,5)	201102	1	308949	44412	3884427	62791363	1143
2011	[5,10)	201102	1	308949	55639	3841419	62791363	1448
2011	[10,15)	201102	1	308949	37200	3783928	62791363	983
2011	[15,20)	201102	1	308949	31156	3815432	62791363	817
2011	[20,25)	201102	1	308949	16525	4008962	62791363	412
2011	[25,30)	201102	1	308949	19159	3956792	62791363	484
2011	[30,35)	201102	1	308949	18226	3821064	62791363	477
2011	[35,40)	201102	1	308949	19231	4340563	62791363	443
2011	[40,45)	201102	1	308949	17289	4345299	62791363	398
2011	[45,50)	201102	1	308949	13498	4353712	62791363	310
2011	[50,55)	201102	1	308949	10118	4174775	62791363	242
2011	[55,60)	201102	1	308949	9639	4098041	62791363	235
2011	[60,65)	201102	1	308949	7471	3802745	62791363	196
2011	[65,70)	201102	1	308949	4413	2553832	62791363	173
2011	[70,75)	201102	1	308949	2024	2410515	62791363	84
2011	[75,80)	201102	1	308949	1844	2258796	62791363	82
2011	[80,85)	201102	1	308949	894	1763445	62791363	51
2011	[85,90)	201102	1	308949	0	1154561	62791363	0
2011	[90,103]	201102	1	308949	210	423055	62791363	50
2011	[0,5)	201103	1	275882	36261	3884427	62791363	933
2011	[5,10)	201103	1	275882	51771	3841419	62791363	1348
2011	[10,15)	201103	1	275882	39854	3783928	62791363	1053
2011	[15,20)	201103	1	275882	24490	3815432	62791363	642
2011	[20,25)	201103	1	275882	15196	4008962	62791363	379
2011	[25,30)	201103	1	275882	16086	3956792	62791363	407
2011	[30,35)	201103	1	275882	18262	3821064	62791363	478
2011	[35,40)	201103	1	275882	19922	4340563	62791363	459
2011	[40,45)	201103	1	275882	17371	4345299	62791363	400
2011	[45,50)	201103	1	275882	10677	4353712	62791363	245
2011	[50,55)	201103	1	275882	7829	4174775	62791363	188
2011	[55,60)	201103	1	275882	7367	4098041	62791363	180
2011	[60,65)	201103	1	275882	4862	3802745	62791363	128
2011	[65,70)	201103	1	275882	2788	2553832	62791363	109
2011	[70,75)	201103	1	275882	1561	2410515	62791363	65
2011	[75,80)	201103	1	275882	932	2258796	62791363	41
2011	[80,85)	201103	1	275882	595	1763445	62791363	34
2011	[85,90)	201103	1	275882	0	1154561	62791363	0
2011	[90,103]	201103	1	275882	57	423055	62791363	13
2011	[0,5)	201104	1	278218	34736	3884427	62791363	894
2011	[5,10)	201104	1	278218	54866	3841419	62791363	1428
2011	[10,15)	201104	1	278218	40009	3783928	62791363	1057
2011	[15,20)	201104	1	278218	23308	3815432	62791363	611
2011	[20,25)	201104	1	278218	14834	4008962	62791363	370
2011	[25,30)	201104	1	278218	19093	3956792	62791363	483
2011	[30,35)	201104	1	278218	15393	3821064	62791363	403
2011	[35,40)	201104	1	278218	18286	4340563	62791363	421
2011	[40,45)	201104	1	278218	19352	4345299	62791363	445
2011	[45,50)	201104	1	278218	10658	4353712	62791363	245
2011	[50,55)	201104	1	278218	7647	4174775	62791363	183
2011	[55,60)	201104	1	278218	8339	4098041	62791363	203
2011	[60,65)	201104	1	278218	5688	3802745	62791363	150
2011	[65,70)	201104	1	278218	2561	2553832	62791363	100
2011	[70,75)	201104	1	278218	1286	2410515	62791363	53
2011	[75,80)	201104	1	278218	735	2258796	62791363	33
2011	[80,85)	201104	1	278218	744	1763445	62791363	42
2011	[85,90)	201104	1	278218	530	1154561	62791363	46
2011	[90,103]	201104	1	278218	151	423055	62791363	36
2011	[0,5)	201105	1	278192	35672	3884427	62791363	918
2011	[5,10)	201105	1	278192	52379	3841419	62791363	1364
2011	[10,15)	201105	1	278192	39568	3783928	62791363	1046
2011	[15,20)	201105	1	278192	27952	3815432	62791363	733
2011	[20,25)	201105	1	278192	15436	4008962	62791363	385
2011	[25,30)	201105	1	278192	17340	3956792	62791363	438
2011	[30,35)	201105	1	278192	15087	3821064	62791363	395
2011	[35,40)	201105	1	278192	13374	4340563	62791363	308
2011	[40,45)	201105	1	278192	16144	4345299	62791363	372
2011	[45,50)	201105	1	278192	12783	4353712	62791363	294
2011	[50,55)	201105	1	278192	10967	4174775	62791363	263
2011	[55,60)	201105	1	278192	9106	4098041	62791363	222
2011	[60,65)	201105	1	278192	5458	3802745	62791363	144
2011	[65,70)	201105	1	278192	2109	2553832	62791363	83
2011	[70,75)	201105	1	278192	2720	2410515	62791363	113
2011	[75,80)	201105	1	278192	1368	2258796	62791363	61
2011	[80,85)	201105	1	278192	124	1763445	62791363	7
2011	[85,90)	201105	1	278192	258	1154561	62791363	22
2011	[90,103]	201105	1	278192	347	423055	62791363	82
2011	[0,5)	201106	1	216579	30156	3884427	62791363	776
2011	[5,10)	201106	1	216579	39613	3841419	62791363	1031
2011	[10,15)	201106	1	216579	27736	3783928	62791363	733
2011	[15,20)	201106	1	216579	18131	3815432	62791363	475
2011	[20,25)	201106	1	216579	13429	4008962	62791363	335
2011	[25,30)	201106	1	216579	16004	3956792	62791363	404
2011	[30,35)	201106	1	216579	12631	3821064	62791363	331
2011	[35,40)	201106	1	216579	9807	4340563	62791363	226
2011	[40,45)	201106	1	216579	10265	4345299	62791363	236
2011	[45,50)	201106	1	216579	8360	4353712	62791363	192
2011	[50,55)	201106	1	216579	10305	4174775	62791363	247
2011	[55,60)	201106	1	216579	7045	4098041	62791363	172
2011	[60,65)	201106	1	216579	5532	3802745	62791363	145
2011	[65,70)	201106	1	216579	2867	2553832	62791363	112
2011	[70,75)	201106	1	216579	2818	2410515	62791363	117
2011	[75,80)	201106	1	216579	1103	2258796	62791363	49
2011	[80,85)	201106	1	216579	524	1763445	62791363	30
2011	[85,90)	201106	1	216579	254	1154561	62791363	22
2011	[90,103]	201106	1	216579	0	423055	62791363	0
2011	[0,5)	201107	1	149219	16818	3884427	62791363	433
2011	[5,10)	201107	1	149219	30031	3841419	62791363	782
2011	[10,15)	201107	1	149219	16083	3783928	62791363	425
2011	[15,20)	201107	1	149219	11695	3815432	62791363	307
2011	[20,25)	201107	1	149219	9757	4008962	62791363	243
2011	[25,30)	201107	1	149219	10375	3956792	62791363	262
2011	[30,35)	201107	1	149219	11349	3821064	62791363	297
2011	[35,40)	201107	1	149219	9840	4340563	62791363	227
2011	[40,45)	201107	1	149219	8103	4345299	62791363	186
2011	[45,50)	201107	1	149219	6553	4353712	62791363	151
2011	[50,55)	201107	1	149219	7383	4174775	62791363	177
2011	[55,60)	201107	1	149219	4040	4098041	62791363	99
2011	[60,65)	201107	1	149219	3322	3802745	62791363	87
2011	[65,70)	201107	1	149219	1136	2553832	62791363	44
2011	[70,75)	201107	1	149219	1588	2410515	62791363	66
2011	[75,80)	201107	1	149219	661	2258796	62791363	29
2011	[80,85)	201107	1	149219	0	1763445	62791363	0
2011	[85,90)	201107	1	149219	483	1154561	62791363	42
2011	[90,103]	201107	1	149219	0	423055	62791363	0
2011	[0,5)	201108	1	78392	11275	3884427	62791363	290
2011	[5,10)	201108	1	78392	12555	3841419	62791363	327
2011	[10,15)	201108	1	78392	5557	3783928	62791363	147
2011	[15,20)	201108	1	78392	5017	3815432	62791363	131
2011	[20,25)	201108	1	78392	5651	4008962	62791363	141
2011	[25,30)	201108	1	78392	6757	3956792	62791363	171
2011	[30,35)	201108	1	78392	5620	3821064	62791363	147
2011	[35,40)	201108	1	78392	6454	4340563	62791363	149
2011	[40,45)	201108	1	78392	4759	4345299	62791363	110
2011	[45,50)	201108	1	78392	3971	4353712	62791363	91
2011	[50,55)	201108	1	78392	2768	4174775	62791363	66
2011	[55,60)	201108	1	78392	2461	4098041	62791363	60
2011	[60,65)	201108	1	78392	3740	3802745	62791363	98
2011	[65,70)	201108	1	78392	641	2553832	62791363	25
2011	[70,75)	201108	1	78392	284	2410515	62791363	12
2011	[75,80)	201108	1	78392	591	2258796	62791363	26
2011	[80,85)	201108	1	78392	0	1763445	62791363	0
2011	[85,90)	201108	1	78392	70	1154561	62791363	6
2011	[90,103]	201108	1	78392	222	423055	62791363	52
2011	[0,5)	201109	1	54522	9645	3884427	62791363	248
2011	[5,10)	201109	1	54522	5954	3841419	62791363	155
2011	[10,15)	201109	1	54522	4126	3783928	62791363	109
2011	[15,20)	201109	1	54522	2901	3815432	62791363	76
2011	[20,25)	201109	1	54522	3797	4008962	62791363	95
2011	[25,30)	201109	1	54522	4672	3956792	62791363	118
2011	[30,35)	201109	1	54522	4911	3821064	62791363	129
2011	[35,40)	201109	1	54522	2927	4340563	62791363	67
2011	[40,45)	201109	1	54522	2331	4345299	62791363	54
2011	[45,50)	201109	1	54522	3365	4353712	62791363	77
2011	[50,55)	201109	1	54522	2126	4174775	62791363	51
2011	[55,60)	201109	1	54522	2555	4098041	62791363	62
2011	[60,65)	201109	1	54522	2117	3802745	62791363	56
2011	[65,70)	201109	1	54522	1315	2553832	62791363	51
2011	[70,75)	201109	1	54522	403	2410515	62791363	17
2011	[75,80)	201109	1	54522	677	2258796	62791363	30
2011	[80,85)	201109	1	54522	329	1763445	62791363	19
2011	[85,90)	201109	1	54522	0	1154561	62791363	0
2011	[90,103]	201109	1	54522	370	423055	62791363	87
2011	[0,5)	201110	1	33628	2820	3884427	62791363	73
2011	[5,10)	201110	1	33628	2741	3841419	62791363	71
2011	[10,15)	201110	1	33628	3352	3783928	62791363	89
2011	[15,20)	201110	1	33628	2953	3815432	62791363	77
2011	[20,25)	201110	1	33628	2689	4008962	62791363	67
2011	[25,30)	201110	1	33628	2947	3956792	62791363	74
2011	[30,35)	201110	1	33628	1893	3821064	62791363	50
2011	[35,40)	201110	1	33628	4093	4340563	62791363	94
2011	[40,45)	201110	1	33628	1642	4345299	62791363	38
2011	[45,50)	201110	1	33628	2023	4353712	62791363	46
2011	[50,55)	201110	1	33628	1819	4174775	62791363	44
2011	[55,60)	201110	1	33628	1462	4098041	62791363	36
2011	[60,65)	201110	1	33628	1750	3802745	62791363	46
2011	[65,70)	201110	1	33628	688	2553832	62791363	27
2011	[70,75)	201110	1	33628	148	2410515	62791363	6
2011	[75,80)	201110	1	33628	271	2258796	62791363	12
2011	[80,85)	201110	1	33628	338	1763445	62791363	19
2011	[85,90)	201110	1	33628	0	1154561	62791363	0
2011	[90,103]	201110	1	33628	0	423055	62791363	0
2011	[0,5)	201111	1	14619	1114	3884427	62791363	29
2011	[5,10)	201111	1	14619	414	3841419	62791363	11
2011	[10,15)	201111	1	14619	1040	3783928	62791363	27
2011	[15,20)	201111	1	14619	318	3815432	62791363	8
2011	[20,25)	201111	1	14619	1241	4008962	62791363	31
2011	[25,30)	201111	1	14619	1396	3956792	62791363	35
2011	[30,35)	201111	1	14619	1245	3821064	62791363	33
2011	[35,40)	201111	1	14619	2250	4340563	62791363	52
2011	[40,45)	201111	1	14619	1473	4345299	62791363	34
2011	[45,50)	201111	1	14619	1141	4353712	62791363	26
2011	[50,55)	201111	1	14619	819	4174775	62791363	20
2011	[55,60)	201111	1	14619	844	4098041	62791363	21
2011	[60,65)	201111	1	14619	851	3802745	62791363	22
2011	[65,70)	201111	1	14619	0	2553832	62791363	0
2011	[70,75)	201111	1	14619	284	2410515	62791363	12
2011	[75,80)	201111	1	14619	189	2258796	62791363	8
2011	[80,85)	201111	1	14619	0	1763445	62791363	0
2011	[85,90)	201111	1	14619	0	1154561	62791363	0
2011	[90,103]	201111	1	14619	0	423055	62791363	0
2011	[0,5)	201112	1	12491	1938	3884427	62791363	50
2011	[5,10)	201112	1	12491	46	3841419	62791363	1
2011	[10,15)	201112	1	12491	966	3783928	62791363	26
2011	[15,20)	201112	1	12491	450	3815432	62791363	12
2011	[20,25)	201112	1	12491	361	4008962	62791363	9
2011	[25,30)	201112	1	12491	1309	3956792	62791363	33
2011	[30,35)	201112	1	12491	1037	3821064	62791363	27
2011	[35,40)	201112	1	12491	812	4340563	62791363	19
2011	[40,45)	201112	1	12491	305	4345299	62791363	7
2011	[45,50)	201112	1	12491	1024	4353712	62791363	24
2011	[50,55)	201112	1	12491	933	4174775	62791363	22
2011	[55,60)	201112	1	12491	1987	4098041	62791363	48
2011	[60,65)	201112	1	12491	853	3802745	62791363	22
2011	[65,70)	201112	1	12491	52	2553832	62791363	2
2011	[70,75)	201112	1	12491	244	2410515	62791363	10
2011	[75,80)	201112	1	12491	122	2258796	62791363	5
2011	[80,85)	201112	1	12491	0	1763445	62791363	0
2011	[85,90)	201112	1	12491	52	1154561	62791363	5
2011	[90,103]	201112	1	12491	0	423055	62791363	0
2011	[0,5)	201113	1	8749	694	3884427	62791363	18
2011	[5,10)	201113	1	8749	0	3841419	62791363	0
2011	[10,15)	201113	1	8749	1150	3783928	62791363	30
2011	[15,20)	201113	1	8749	756	3815432	62791363	20
2011	[20,25)	201113	1	8749	470	4008962	62791363	12
2011	[25,30)	201113	1	8749	122	3956792	62791363	3
2011	[30,35)	201113	1	8749	576	3821064	62791363	15
2011	[35,40)	201113	1	8749	0	4340563	62791363	0
2011	[40,45)	201113	1	8749	1243	4345299	62791363	29
2011	[45,50)	201113	1	8749	858	4353712	62791363	20
2011	[50,55)	201113	1	8749	811	4174775	62791363	19
2011	[55,60)	201113	1	8749	526	4098041	62791363	13
2011	[60,65)	201113	1	8749	797	3802745	62791363	21
2011	[65,70)	201113	1	8749	313	2553832	62791363	12
2011	[70,75)	201113	1	8749	122	2410515	62791363	5
2011	[75,80)	201113	1	8749	0	2258796	62791363	0
2011	[80,85)	201113	1	8749	0	1763445	62791363	0
2011	[85,90)	201113	1	8749	313	1154561	62791363	27
2011	[90,103]	201113	1	8749	0	423055	62791363	0
2011	[0,5)	201114	1	7352	520	3884427	62791363	13
2011	[5,10)	201114	1	7352	613	3841419	62791363	16
2011	[10,15)	201114	1	7352	130	3783928	62791363	3
2011	[15,20)	201114	1	7352	477	3815432	62791363	13
2011	[20,25)	201114	1	7352	195	4008962	62791363	5
2011	[25,30)	201114	1	7352	260	3956792	62791363	7
2011	[30,35)	201114	1	7352	836	3821064	62791363	22
2011	[35,40)	201114	1	7352	56	4340563	62791363	1
2011	[40,45)	201114	1	7352	87	4345299	62791363	2
2011	[45,50)	201114	1	7352	2276	4353712	62791363	52
2011	[50,55)	201114	1	7352	897	4174775	62791363	21
2011	[55,60)	201114	1	7352	156	4098041	62791363	4
2011	[60,65)	201114	1	7352	248	3802745	62791363	7
2011	[65,70)	201114	1	7352	0	2553832	62791363	0
2011	[70,75)	201114	1	7352	0	2410515	62791363	0
2011	[75,80)	201114	1	7352	601	2258796	62791363	27
2011	[80,85)	201114	1	7352	0	1763445	62791363	0
2011	[85,90)	201114	1	7352	0	1154561	62791363	0
2011	[90,103]	201114	1	7352	0	423055	62791363	0
2011	[0,5)	201115	1	6557	1043	3884427	62791363	27
2011	[5,10)	201115	1	6557	1048	3841419	62791363	27
2011	[10,15)	201115	1	6557	0	3783928	62791363	0
2011	[15,20)	201115	1	6557	252	3815432	62791363	7
2011	[20,25)	201115	1	6557	216	4008962	62791363	5
2011	[25,30)	201115	1	6557	863	3956792	62791363	22
2011	[30,35)	201115	1	6557	758	3821064	62791363	20
2011	[35,40)	201115	1	6557	801	4340563	62791363	18
2011	[40,45)	201115	1	6557	431	4345299	62791363	10
2011	[45,50)	201115	1	6557	460	4353712	62791363	11
2011	[50,55)	201115	1	6557	86	4174775	62791363	2
2011	[55,60)	201115	1	6557	216	4098041	62791363	5
2011	[60,65)	201115	1	6557	186	3802745	62791363	5
2011	[65,70)	201115	1	6557	0	2553832	62791363	0
2011	[70,75)	201115	1	6557	0	2410515	62791363	0
2011	[75,80)	201115	1	6557	198	2258796	62791363	9
2011	[80,85)	201115	1	6557	0	1763445	62791363	0
2011	[85,90)	201115	1	6557	0	1154561	62791363	0
2011	[90,103]	201115	1	6557	0	423055	62791363	0
2011	[0,5)	201116	1	5061	346	3884427	62791363	9
2011	[5,10)	201116	1	5061	1529	3841419	62791363	40
2011	[10,15)	201116	1	5061	1529	3783928	62791363	40
2011	[15,20)	201116	1	5061	807	3815432	62791363	21
2011	[20,25)	201116	1	5061	0	4008962	62791363	0
2011	[25,30)	201116	1	5061	0	3956792	62791363	0
2011	[30,35)	201116	1	5061	0	3821064	62791363	0
2011	[35,40)	201116	1	5061	0	4340563	62791363	0
2011	[40,45)	201116	1	5061	0	4345299	62791363	0
2011	[45,50)	201116	1	5061	297	4353712	62791363	7
2011	[50,55)	201116	1	5061	0	4174775	62791363	0
2011	[55,60)	201116	1	5061	255	4098041	62791363	6
2011	[60,65)	201116	1	5061	297	3802745	62791363	8
2011	[65,70)	201116	1	5061	0	2553832	62791363	0
2011	[70,75)	201116	1	5061	0	2410515	62791363	0
2011	[75,80)	201116	1	5061	0	2258796	62791363	0
2011	[80,85)	201116	1	5061	0	1763445	62791363	0
2011	[85,90)	201116	1	5061	0	1154561	62791363	0
2011	[90,103]	201116	1	5061	0	423055	62791363	0
2011	[0,5)	201117	1	2659	566	3884427	62791363	15
2011	[5,10)	201117	1	2659	492	3841419	62791363	13
2011	[10,15)	201117	1	2659	0	3783928	62791363	0
2011	[15,20)	201117	1	2659	104	3815432	62791363	3
2011	[20,25)	201117	1	2659	0	4008962	62791363	0
2011	[25,30)	201117	1	2659	208	3956792	62791363	5
2011	[30,35)	201117	1	2659	0	3821064	62791363	0
2011	[35,40)	201117	1	2659	0	4340563	62791363	0
2011	[40,45)	201117	1	2659	0	4345299	62791363	0
2011	[45,50)	201117	1	2659	261	4353712	62791363	6
2011	[50,55)	201117	1	2659	208	4174775	62791363	5
2011	[55,60)	201117	1	2659	0	4098041	62791363	0
2011	[60,65)	201117	1	2659	730	3802745	62791363	19
2011	[65,70)	201117	1	2659	0	2553832	62791363	0
2011	[70,75)	201117	1	2659	0	2410515	62791363	0
2011	[75,80)	201117	1	2659	89	2258796	62791363	4
2011	[80,85)	201117	1	2659	0	1763445	62791363	0
2011	[85,90)	201117	1	2659	0	1154561	62791363	0
2011	[90,103]	201117	1	2659	0	423055	62791363	0
2011	[0,5)	201118	1	5306	614	3884427	62791363	16
2011	[5,10)	201118	1	5306	870	3841419	62791363	23
2011	[10,15)	201118	1	5306	0	3783928	62791363	0
2011	[15,20)	201118	1	5306	0	3815432	62791363	0
2011	[20,25)	201118	1	5306	821	4008962	62791363	20
2011	[25,30)	201118	1	5306	730	3956792	62791363	18
2011	[30,35)	201118	1	5306	91	3821064	62791363	2
2011	[35,40)	201118	1	5306	548	4340563	62791363	13
2011	[40,45)	201118	1	5306	0	4345299	62791363	0
2011	[45,50)	201118	1	5306	319	4353712	62791363	7
2011	[50,55)	201118	1	5306	568	4174775	62791363	14
2011	[55,60)	201118	1	5306	0	4098041	62791363	0
2011	[60,65)	201118	1	5306	0	3802745	62791363	0
2011	[65,70)	201118	1	5306	0	2553832	62791363	0
2011	[70,75)	201118	1	5306	0	2410515	62791363	0
2011	[75,80)	201118	1	5306	469	2258796	62791363	21
2011	[80,85)	201118	1	5306	182	1763445	62791363	10
2011	[85,90)	201118	1	5306	91	1154561	62791363	8
2011	[90,103]	201118	1	5306	0	423055	62791363	0
2011	[0,5)	201119	1	5416	1211	3884427	62791363	31
2011	[5,10)	201119	1	5416	311	3841419	62791363	8
2011	[10,15)	201119	1	5416	332	3783928	62791363	9
2011	[15,20)	201119	1	5416	166	3815432	62791363	4
2011	[20,25)	201119	1	5416	249	4008962	62791363	6
2011	[25,30)	201119	1	5416	664	3956792	62791363	17
2011	[30,35)	201119	1	5416	470	3821064	62791363	12
2011	[35,40)	201119	1	5416	0	4340563	62791363	0
2011	[40,45)	201119	1	5416	0	4345299	62791363	0
2011	[45,50)	201119	1	5416	208	4353712	62791363	5
2011	[50,55)	201119	1	5416	810	4174775	62791363	19
2011	[55,60)	201119	1	5416	373	4098041	62791363	9
2011	[60,65)	201119	1	5416	0	3802745	62791363	0
2011	[65,70)	201119	1	5416	0	2553832	62791363	0
2011	[70,75)	201119	1	5416	0	2410515	62791363	0
2011	[75,80)	201119	1	5416	0	2258796	62791363	0
2011	[80,85)	201119	1	5416	332	1763445	62791363	19
2011	[85,90)	201119	1	5416	290	1154561	62791363	25
2011	[90,103]	201119	1	5416	0	423055	62791363	0
2011	[0,5)	201120	1	3951	1164	3884427	62791363	30
2011	[5,10)	201120	1	3951	0	3841419	62791363	0
2011	[10,15)	201120	1	3951	130	3783928	62791363	3
2011	[15,20)	201120	1	3951	260	3815432	62791363	7
2011	[20,25)	201120	1	3951	0	4008962	62791363	0
2011	[25,30)	201120	1	3951	0	3956792	62791363	0
2011	[30,35)	201120	1	3951	303	3821064	62791363	8
2011	[35,40)	201120	1	3951	731	4340563	62791363	17
2011	[40,45)	201120	1	3951	390	4345299	62791363	9
2011	[45,50)	201120	1	3951	390	4353712	62791363	9
2011	[50,55)	201120	1	3951	390	4174775	62791363	9
2011	[55,60)	201120	1	3951	97	4098041	62791363	2
2011	[60,65)	201120	1	3951	0	3802745	62791363	0
2011	[65,70)	201120	1	3951	0	2553832	62791363	0
2011	[70,75)	201120	1	3951	0	2410515	62791363	0
2011	[75,80)	201120	1	3951	0	2258796	62791363	0
2011	[80,85)	201120	1	3951	0	1763445	62791363	0
2011	[85,90)	201120	1	3951	97	1154561	62791363	8
2011	[90,103]	201120	1	3951	0	423055	62791363	0
2011	[0,5)	201121	1	2694	594	3884427	62791363	15
2011	[5,10)	201121	1	2694	256	3841419	62791363	7
2011	[10,15)	201121	1	2694	526	3783928	62791363	14
2011	[15,20)	201121	1	2694	47	3815432	62791363	1
2011	[20,25)	201121	1	2694	0	4008962	62791363	0
2011	[25,30)	201121	1	2694	0	3956792	62791363	0
2011	[30,35)	201121	1	2694	303	3821064	62791363	8
2011	[35,40)	201121	1	2694	53	4340563	62791363	1
2011	[40,45)	201121	1	2694	0	4345299	62791363	0
2011	[45,50)	201121	1	2694	427	4353712	62791363	10
2011	[50,55)	201121	1	2694	61	4174775	62791363	1
2011	[55,60)	201121	1	2694	0	4098041	62791363	0
2011	[60,65)	201121	1	2694	427	3802745	62791363	11
2011	[65,70)	201121	1	2694	0	2553832	62791363	0
2011	[70,75)	201121	1	2694	0	2410515	62791363	0
2011	[75,80)	201121	1	2694	0	2258796	62791363	0
2011	[80,85)	201121	1	2694	0	1763445	62791363	0
2011	[85,90)	201121	1	2694	0	1154561	62791363	0
2011	[90,103]	201121	1	2694	0	423055	62791363	0
2011	[0,5)	201122	1	3122	502	3884427	62791363	13
2011	[5,10)	201122	1	3122	695	3841419	62791363	18
2011	[10,15)	201122	1	3122	319	3783928	62791363	8
2011	[15,20)	201122	1	3122	322	3815432	62791363	8
2011	[20,25)	201122	1	3122	0	4008962	62791363	0
2011	[25,30)	201122	1	3122	83	3956792	62791363	2
2011	[30,35)	201122	1	3122	245	3821064	62791363	6
2011	[35,40)	201122	1	3122	290	4340563	62791363	7
2011	[40,45)	201122	1	3122	418	4345299	62791363	10
2011	[45,50)	201122	1	3122	0	4353712	62791363	0
2011	[50,55)	201122	1	3122	248	4174775	62791363	6
2011	[55,60)	201122	1	3122	0	4098041	62791363	0
2011	[60,65)	201122	1	3122	0	3802745	62791363	0
2011	[65,70)	201122	1	3122	0	2553832	62791363	0
2011	[70,75)	201122	1	3122	0	2410515	62791363	0
2011	[75,80)	201122	1	3122	0	2258796	62791363	0
2011	[80,85)	201122	1	3122	0	1763445	62791363	0
2011	[85,90)	201122	1	3122	0	1154561	62791363	0
2011	[90,103]	201122	1	3122	0	423055	62791363	0
2011	[0,5)	201123	1	3406	442	3884427	62791363	11
2011	[5,10)	201123	1	3406	0	3841419	62791363	0
2011	[10,15)	201123	1	3406	206	3783928	62791363	5
2011	[15,20)	201123	1	3406	245	3815432	62791363	6
2011	[20,25)	201123	1	3406	0	4008962	62791363	0
2011	[25,30)	201123	1	3406	252	3956792	62791363	6
2011	[30,35)	201123	1	3406	651	3821064	62791363	17
2011	[35,40)	201123	1	3406	353	4340563	62791363	8
2011	[40,45)	201123	1	3406	314	4345299	62791363	7
2011	[45,50)	201123	1	3406	353	4353712	62791363	8
2011	[50,55)	201123	1	3406	177	4174775	62791363	4
2011	[55,60)	201123	1	3406	236	4098041	62791363	6
2011	[60,65)	201123	1	3406	177	3802745	62791363	5
2011	[65,70)	201123	1	3406	0	2553832	62791363	0
2011	[70,75)	201123	1	3406	0	2410515	62791363	0
2011	[75,80)	201123	1	3406	0	2258796	62791363	0
2011	[80,85)	201123	1	3406	0	1763445	62791363	0
2011	[85,90)	201123	1	3406	0	1154561	62791363	0
2011	[90,103]	201123	1	3406	0	423055	62791363	0
2011	[0,5)	201124	1	3507	477	3884427	62791363	12
2011	[5,10)	201124	1	3507	0	3841419	62791363	0
2011	[10,15)	201124	1	3507	27	3783928	62791363	1
2011	[15,20)	201124	1	3507	27	3815432	62791363	1
2011	[20,25)	201124	1	3507	478	4008962	62791363	12
2011	[25,30)	201124	1	3507	310	3956792	62791363	8
2011	[30,35)	201124	1	3507	884	3821064	62791363	23
2011	[35,40)	201124	1	3507	0	4340563	62791363	0
2011	[40,45)	201124	1	3507	217	4345299	62791363	5
2011	[45,50)	201124	1	3507	326	4353712	62791363	7
2011	[50,55)	201124	1	3507	163	4174775	62791363	4
2011	[55,60)	201124	1	3507	434	4098041	62791363	11
2011	[60,65)	201124	1	3507	163	3802745	62791363	4
2011	[65,70)	201124	1	3507	0	2553832	62791363	0
2011	[70,75)	201124	1	3507	0	2410515	62791363	0
2011	[75,80)	201124	1	3507	0	2258796	62791363	0
2011	[80,85)	201124	1	3507	0	1763445	62791363	0
2011	[85,90)	201124	1	3507	0	1154561	62791363	0
2011	[90,103]	201124	1	3507	0	423055	62791363	0
2011	[0,5)	201125	1	3791	612	3884427	62791363	16
2011	[5,10)	201125	1	3791	0	3841419	62791363	0
2011	[10,15)	201125	1	3791	0	3783928	62791363	0
2011	[15,20)	201125	1	3791	952	3815432	62791363	25
2011	[20,25)	201125	1	3791	254	4008962	62791363	6
2011	[25,30)	201125	1	3791	1022	3956792	62791363	26
2011	[30,35)	201125	1	3791	0	3821064	62791363	0
2011	[35,40)	201125	1	3791	0	4340563	62791363	0
2011	[40,45)	201125	1	3791	476	4345299	62791363	11
2011	[45,50)	201125	1	3791	0	4353712	62791363	0
2011	[50,55)	201125	1	3791	0	4174775	62791363	0
2011	[55,60)	201125	1	3791	0	4098041	62791363	0
2011	[60,65)	201125	1	3791	476	3802745	62791363	13
2011	[65,70)	201125	1	3791	0	2553832	62791363	0
2011	[70,75)	201125	1	3791	0	2410515	62791363	0
2011	[75,80)	201125	1	3791	0	2258796	62791363	0
2011	[80,85)	201125	1	3791	0	1763445	62791363	0
2011	[85,90)	201125	1	3791	0	1154561	62791363	0
2011	[90,103]	201125	1	3791	0	423055	62791363	0
2011	[0,5)	201126	1	1155	0	3884427	62791363	0
2011	[5,10)	201126	1	1155	0	3841419	62791363	0
2011	[10,15)	201126	1	1155	0	3783928	62791363	0
2011	[15,20)	201126	1	1155	253	3815432	62791363	7
2011	[20,25)	201126	1	1155	0	4008962	62791363	0
2011	[25,30)	201126	1	1155	399	3956792	62791363	10
2011	[30,35)	201126	1	1155	0	3821064	62791363	0
2011	[35,40)	201126	1	1155	348	4340563	62791363	8
2011	[40,45)	201126	1	1155	0	4345299	62791363	0
2011	[45,50)	201126	1	1155	0	4353712	62791363	0
2011	[50,55)	201126	1	1155	0	4174775	62791363	0
2011	[55,60)	201126	1	1155	0	4098041	62791363	0
2011	[60,65)	201126	1	1155	0	3802745	62791363	0
2011	[65,70)	201126	1	1155	0	2553832	62791363	0
2011	[70,75)	201126	1	1155	0	2410515	62791363	0
2011	[75,80)	201126	1	1155	0	2258796	62791363	0
2011	[80,85)	201126	1	1155	0	1763445	62791363	0
2011	[85,90)	201126	1	1155	0	1154561	62791363	0
2011	[90,103]	201126	1	1155	155	423055	62791363	37
2011	[0,5)	201127	1	3524	0	3884427	62791363	0
2011	[5,10)	201127	1	3524	0	3841419	62791363	0
2011	[10,15)	201127	1	3524	0	3783928	62791363	0
2011	[15,20)	201127	1	3524	404	3815432	62791363	11
2011	[20,25)	201127	1	3524	0	4008962	62791363	0
2011	[25,30)	201127	1	3524	212	3956792	62791363	5
2011	[30,35)	201127	1	3524	0	3821064	62791363	0
2011	[35,40)	201127	1	3524	1718	4340563	62791363	40
2011	[40,45)	201127	1	3524	0	4345299	62791363	0
2011	[45,50)	201127	1	3524	0	4353712	62791363	0
2011	[50,55)	201127	1	3524	0	4174775	62791363	0
2011	[55,60)	201127	1	3524	0	4098041	62791363	0
2011	[60,65)	201127	1	3524	0	3802745	62791363	0
2011	[65,70)	201127	1	3524	727	2553832	62791363	28
2011	[70,75)	201127	1	3524	0	2410515	62791363	0
2011	[75,80)	201127	1	3524	0	2258796	62791363	0
2011	[80,85)	201127	1	3524	0	1763445	62791363	0
2011	[85,90)	201127	1	3524	0	1154561	62791363	0
2011	[90,103]	201127	1	3524	463	423055	62791363	109
2011	[0,5)	201128	1	1977	0	3884427	62791363	0
2011	[5,10)	201128	1	1977	0	3841419	62791363	0
2011	[10,15)	201128	1	1977	0	3783928	62791363	0
2011	[15,20)	201128	1	1977	0	3815432	62791363	0
2011	[20,25)	201128	1	1977	0	4008962	62791363	0
2011	[25,30)	201128	1	1977	471	3956792	62791363	12
2011	[30,35)	201128	1	1977	185	3821064	62791363	5
2011	[35,40)	201128	1	1977	699	4340563	62791363	16
2011	[40,45)	201128	1	1977	0	4345299	62791363	0
2011	[45,50)	201128	1	1977	0	4353712	62791363	0
2011	[50,55)	201128	1	1977	555	4174775	62791363	13
2011	[55,60)	201128	1	1977	0	4098041	62791363	0
2011	[60,65)	201128	1	1977	0	3802745	62791363	0
2011	[65,70)	201128	1	1977	0	2553832	62791363	0
2011	[70,75)	201128	1	1977	0	2410515	62791363	0
2011	[75,80)	201128	1	1977	0	2258796	62791363	0
2011	[80,85)	201128	1	1977	0	1763445	62791363	0
2011	[85,90)	201128	1	1977	0	1154561	62791363	0
2011	[90,103]	201128	1	1977	67	423055	62791363	16
2011	[0,5)	201129	1	2265	275	3884427	62791363	7
2011	[5,10)	201129	1	2265	0	3841419	62791363	0
2011	[10,15)	201129	1	2265	0	3783928	62791363	0
2011	[15,20)	201129	1	2265	78	3815432	62791363	2
2011	[20,25)	201129	1	2265	294	4008962	62791363	7
2011	[25,30)	201129	1	2265	450	3956792	62791363	11
2011	[30,35)	201129	1	2265	383	3821064	62791363	10
2011	[35,40)	201129	1	2265	29	4340563	62791363	1
2011	[40,45)	201129	1	2265	275	4345299	62791363	6
2011	[45,50)	201129	1	2265	0	4353712	62791363	0
2011	[50,55)	201129	1	2265	88	4174775	62791363	2
2011	[55,60)	201129	1	2265	0	4098041	62791363	0
2011	[60,65)	201129	1	2265	0	3802745	62791363	0
2011	[65,70)	201129	1	2265	0	2553832	62791363	0
2011	[70,75)	201129	1	2265	0	2410515	62791363	0
2011	[75,80)	201129	1	2265	0	2258796	62791363	0
2011	[80,85)	201129	1	2265	275	1763445	62791363	16
2011	[85,90)	201129	1	2265	118	1154561	62791363	10
2011	[90,103]	201129	1	2265	0	423055	62791363	0
2011	[0,5)	201130	1	3972	298	3884427	62791363	8
2011	[5,10)	201130	1	3972	317	3841419	62791363	8
2011	[10,15)	201130	1	3972	0	3783928	62791363	0
2011	[15,20)	201130	1	3972	288	3815432	62791363	8
2011	[20,25)	201130	1	3972	62	4008962	62791363	2
2011	[25,30)	201130	1	3972	317	3956792	62791363	8
2011	[30,35)	201130	1	3972	617	3821064	62791363	16
2011	[35,40)	201130	1	3972	1058	4340563	62791363	24
2011	[40,45)	201130	1	3972	82	4345299	62791363	2
2011	[45,50)	201130	1	3972	602	4353712	62791363	14
2011	[50,55)	201130	1	3972	0	4174775	62791363	0
2011	[55,60)	201130	1	3972	0	4098041	62791363	0
2011	[60,65)	201130	1	3972	0	3802745	62791363	0
2011	[65,70)	201130	1	3972	0	2553832	62791363	0
2011	[70,75)	201130	1	3972	0	2410515	62791363	0
2011	[75,80)	201130	1	3972	0	2258796	62791363	0
2011	[80,85)	201130	1	3972	82	1763445	62791363	5
2011	[85,90)	201130	1	3972	247	1154561	62791363	21
2011	[90,103]	201130	1	3972	0	423055	62791363	0
2011	[0,5)	201131	1	2409	660	3884427	62791363	17
2011	[5,10)	201131	1	2409	663	3841419	62791363	17
2011	[10,15)	201131	1	2409	0	3783928	62791363	0
2011	[15,20)	201131	1	2409	0	3815432	62791363	0
2011	[20,25)	201131	1	2409	408	4008962	62791363	10
2011	[25,30)	201131	1	2409	58	3956792	62791363	1
2011	[30,35)	201131	1	2409	0	3821064	62791363	0
2011	[35,40)	201131	1	2409	466	4340563	62791363	11
2011	[40,45)	201131	1	2409	0	4345299	62791363	0
2011	[45,50)	201131	1	2409	153	4353712	62791363	4
2011	[50,55)	201131	1	2409	0	4174775	62791363	0
2011	[55,60)	201131	1	2409	0	4098041	62791363	0
2011	[60,65)	201131	1	2409	0	3802745	62791363	0
2011	[65,70)	201131	1	2409	0	2553832	62791363	0
2011	[70,75)	201131	1	2409	0	2410515	62791363	0
2011	[75,80)	201131	1	2409	0	2258796	62791363	0
2011	[80,85)	201131	1	2409	0	1763445	62791363	0
2011	[85,90)	201131	1	2409	0	1154561	62791363	0
2011	[90,103]	201131	1	2409	0	423055	62791363	0
2011	[0,5)	201132	1	2590	779	3884427	62791363	20
2011	[5,10)	201132	1	2590	606	3841419	62791363	16
2011	[10,15)	201132	1	2590	0	3783928	62791363	0
2011	[15,20)	201132	1	2590	0	3815432	62791363	0
2011	[20,25)	201132	1	2590	0	4008962	62791363	0
2011	[25,30)	201132	1	2590	0	3956792	62791363	0
2011	[30,35)	201132	1	2590	0	3821064	62791363	0
2011	[35,40)	201132	1	2590	0	4340563	62791363	0
2011	[40,45)	201132	1	2590	649	4345299	62791363	15
2011	[45,50)	201132	1	2590	0	4353712	62791363	0
2011	[50,55)	201132	1	2590	0	4174775	62791363	0
2011	[55,60)	201132	1	2590	556	4098041	62791363	14
2011	[60,65)	201132	1	2590	0	3802745	62791363	0
2011	[65,70)	201132	1	2590	0	2553832	62791363	0
2011	[70,75)	201132	1	2590	0	2410515	62791363	0
2011	[75,80)	201132	1	2590	0	2258796	62791363	0
2011	[80,85)	201132	1	2590	0	1763445	62791363	0
2011	[85,90)	201132	1	2590	0	1154561	62791363	0
2011	[90,103]	201132	1	2590	0	423055	62791363	0
2011	[0,5)	201133	1	2421	258	3884427	62791363	7
2011	[5,10)	201133	1	2421	369	3841419	62791363	10
2011	[10,15)	201133	1	2421	0	3783928	62791363	0
2011	[15,20)	201133	1	2421	0	3815432	62791363	0
2011	[20,25)	201133	1	2421	0	4008962	62791363	0
2011	[25,30)	201133	1	2421	368	3956792	62791363	9
2011	[30,35)	201133	1	2421	0	3821064	62791363	0
2011	[35,40)	201133	1	2421	0	4340563	62791363	0
2011	[40,45)	201133	1	2421	537	4345299	62791363	12
2011	[45,50)	201133	1	2421	430	4353712	62791363	10
2011	[50,55)	201133	1	2421	0	4174775	62791363	0
2011	[55,60)	201133	1	2421	0	4098041	62791363	0
2011	[60,65)	201133	1	2421	460	3802745	62791363	12
2011	[65,70)	201133	1	2421	0	2553832	62791363	0
2011	[70,75)	201133	1	2421	0	2410515	62791363	0
2011	[75,80)	201133	1	2421	0	2258796	62791363	0
2011	[80,85)	201133	1	2421	0	1763445	62791363	0
2011	[85,90)	201133	1	2421	0	1154561	62791363	0
2011	[90,103]	201133	1	2421	0	423055	62791363	0
2011	[0,5)	201134	1	3312	0	3884427	62791363	0
2011	[5,10)	201134	1	3312	1335	3841419	62791363	35
2011	[10,15)	201134	1	3312	0	3783928	62791363	0
2011	[15,20)	201134	1	3312	138	3815432	62791363	4
2011	[20,25)	201134	1	3312	0	4008962	62791363	0
2011	[25,30)	201134	1	3312	267	3956792	62791363	7
2011	[30,35)	201134	1	3312	104	3821064	62791363	3
2011	[35,40)	201134	1	3312	356	4340563	62791363	8
2011	[40,45)	201134	1	3312	0	4345299	62791363	0
2011	[45,50)	201134	1	3312	207	4353712	62791363	5
2011	[50,55)	201134	1	3312	0	4174775	62791363	0
2011	[55,60)	201134	1	3312	727	4098041	62791363	18
2011	[60,65)	201134	1	3312	178	3802745	62791363	5
2011	[65,70)	201134	1	3312	0	2553832	62791363	0
2011	[70,75)	201134	1	3312	0	2410515	62791363	0
2011	[75,80)	201134	1	3312	0	2258796	62791363	0
2011	[80,85)	201134	1	3312	0	1763445	62791363	0
2011	[85,90)	201134	1	3312	0	1154561	62791363	0
2011	[90,103]	201134	1	3312	0	423055	62791363	0
2011	[0,5)	201135	1	4178	0	3884427	62791363	0
2011	[5,10)	201135	1	4178	281	3841419	62791363	7
2011	[10,15)	201135	1	4178	449	3783928	62791363	12
2011	[15,20)	201135	1	4178	306	3815432	62791363	8
2011	[20,25)	201135	1	4178	0	4008962	62791363	0
2011	[25,30)	201135	1	4178	622	3956792	62791363	16
2011	[30,35)	201135	1	4178	622	3821064	62791363	16
2011	[35,40)	201135	1	4178	709	4340563	62791363	16
2011	[40,45)	201135	1	4178	0	4345299	62791363	0
2011	[45,50)	201135	1	4178	959	4353712	62791363	22
2011	[50,55)	201135	1	4178	0	4174775	62791363	0
2011	[55,60)	201135	1	4178	229	4098041	62791363	6
2011	[60,65)	201135	1	4178	0	3802745	62791363	0
2011	[65,70)	201135	1	4178	0	2553832	62791363	0
2011	[70,75)	201135	1	4178	0	2410515	62791363	0
2011	[75,80)	201135	1	4178	0	2258796	62791363	0
2011	[80,85)	201135	1	4178	0	1763445	62791363	0
2011	[85,90)	201135	1	4178	0	1154561	62791363	0
2011	[90,103]	201135	1	4178	0	423055	62791363	0
2011	[0,5)	201136	1	4606	725	3884427	62791363	19
2011	[5,10)	201136	1	4606	0	3841419	62791363	0
2011	[10,15)	201136	1	4606	407	3783928	62791363	11
2011	[15,20)	201136	1	4606	178	3815432	62791363	5
2011	[20,25)	201136	1	4606	621	4008962	62791363	15
2011	[25,30)	201136	1	4606	173	3956792	62791363	4
2011	[30,35)	201136	1	4606	380	3821064	62791363	10
2011	[35,40)	201136	1	4606	673	4340563	62791363	16
2011	[40,45)	201136	1	4606	241	4345299	62791363	6
2011	[45,50)	201136	1	4606	336	4353712	62791363	8
2011	[50,55)	201136	1	4606	59	4174775	62791363	1
2011	[55,60)	201136	1	4606	104	4098041	62791363	3
2011	[60,65)	201136	1	4606	710	3802745	62791363	19
2011	[65,70)	201136	1	4606	0	2553832	62791363	0
2011	[70,75)	201136	1	4606	0	2410515	62791363	0
2011	[75,80)	201136	1	4606	0	2258796	62791363	0
2011	[80,85)	201136	1	4606	0	1763445	62791363	0
2011	[85,90)	201136	1	4606	0	1154561	62791363	0
2011	[90,103]	201136	1	4606	0	423055	62791363	0
2011	[0,5)	201137	1	8365	135	3884427	62791363	3
2011	[5,10)	201137	1	8365	542	3841419	62791363	14
2011	[10,15)	201137	1	8365	474	3783928	62791363	13
2011	[15,20)	201137	1	8365	1273	3815432	62791363	33
2011	[20,25)	201137	1	8365	735	4008962	62791363	18
2011	[25,30)	201137	1	8365	0	3956792	62791363	0
2011	[30,35)	201137	1	8365	1187	3821064	62791363	31
2011	[35,40)	201137	1	8365	600	4340563	62791363	14
2011	[40,45)	201137	1	8365	587	4345299	62791363	14
2011	[45,50)	201137	1	8365	2032	4353712	62791363	47
2011	[50,55)	201137	1	8365	464	4174775	62791363	11
2011	[55,60)	201137	1	8365	0	4098041	62791363	0
2011	[60,65)	201137	1	8365	155	3802745	62791363	4
2011	[65,70)	201137	1	8365	180	2553832	62791363	7
2011	[70,75)	201137	1	8365	0	2410515	62791363	0
2011	[75,80)	201137	1	8365	0	2258796	62791363	0
2011	[80,85)	201137	1	8365	0	1763445	62791363	0
2011	[85,90)	201137	1	8365	0	1154561	62791363	0
2011	[90,103]	201137	1	8365	0	423055	62791363	0
2011	[0,5)	201138	1	14007	0	3884427	62791363	0
2011	[5,10)	201138	1	14007	405	3841419	62791363	11
2011	[10,15)	201138	1	14007	728	3783928	62791363	19
2011	[15,20)	201138	1	14007	1564	3815432	62791363	41
2011	[20,25)	201138	1	14007	2012	4008962	62791363	50
2011	[25,30)	201138	1	14007	728	3956792	62791363	18
2011	[30,35)	201138	1	14007	2108	3821064	62791363	55
2011	[35,40)	201138	1	14007	2254	4340563	62791363	52
2011	[40,45)	201138	1	14007	1710	4345299	62791363	39
2011	[45,50)	201138	1	14007	722	4353712	62791363	17
2011	[50,55)	201138	1	14007	931	4174775	62791363	22
2011	[55,60)	201138	1	14007	0	4098041	62791363	0
2011	[60,65)	201138	1	14007	0	3802745	62791363	0
2011	[65,70)	201138	1	14007	763	2553832	62791363	30
2011	[70,75)	201138	1	14007	0	2410515	62791363	0
2011	[75,80)	201138	1	14007	81	2258796	62791363	4
2011	[80,85)	201138	1	14007	0	1763445	62791363	0
2011	[85,90)	201138	1	14007	0	1154561	62791363	0
2011	[90,103]	201138	1	14007	0	423055	62791363	0
2011	[0,5)	201139	1	17021	979	3884427	62791363	25
2011	[5,10)	201139	1	17021	1592	3841419	62791363	41
2011	[10,15)	201139	1	17021	1557	3783928	62791363	41
2011	[15,20)	201139	1	17021	994	3815432	62791363	26
2011	[20,25)	201139	1	17021	1725	4008962	62791363	43
2011	[25,30)	201139	1	17021	883	3956792	62791363	22
2011	[30,35)	201139	1	17021	1779	3821064	62791363	47
2011	[35,40)	201139	1	17021	1730	4340563	62791363	40
2011	[40,45)	201139	1	17021	1483	4345299	62791363	34
2011	[45,50)	201139	1	17021	1753	4353712	62791363	40
2011	[50,55)	201139	1	17021	1641	4174775	62791363	39
2011	[55,60)	201139	1	17021	0	4098041	62791363	0
2011	[60,65)	201139	1	17021	85	3802745	62791363	2
2011	[65,70)	201139	1	17021	467	2553832	62791363	18
2011	[70,75)	201139	1	17021	0	2410515	62791363	0
2011	[75,80)	201139	1	17021	355	2258796	62791363	16
2011	[80,85)	201139	1	17021	0	1763445	62791363	0
2011	[85,90)	201139	1	17021	0	1154561	62791363	0
2011	[90,103]	201139	1	17021	0	423055	62791363	0
2011	[0,5)	201140	1	14053	742	3884427	62791363	19
2011	[5,10)	201140	1	14053	1931	3841419	62791363	50
2011	[10,15)	201140	1	14053	2426	3783928	62791363	64
2011	[15,20)	201140	1	14053	1267	3815432	62791363	33
2011	[20,25)	201140	1	14053	1177	4008962	62791363	29
2011	[25,30)	201140	1	14053	654	3956792	62791363	17
2011	[30,35)	201140	1	14053	2178	3821064	62791363	57
2011	[35,40)	201140	1	14053	1317	4340563	62791363	30
2011	[40,45)	201140	1	14053	624	4345299	62791363	14
2011	[45,50)	201140	1	14053	174	4353712	62791363	4
2011	[50,55)	201140	1	14053	937	4174775	62791363	22
2011	[55,60)	201140	1	14053	48	4098041	62791363	1
2011	[60,65)	201140	1	14053	305	3802745	62791363	8
2011	[65,70)	201140	1	14053	0	2553832	62791363	0
2011	[70,75)	201140	1	14053	0	2410515	62791363	0
2011	[75,80)	201140	1	14053	272	2258796	62791363	12
2011	[80,85)	201140	1	14053	0	1763445	62791363	0
2011	[85,90)	201140	1	14053	0	1154561	62791363	0
2011	[90,103]	201140	1	14053	0	423055	62791363	0
2011	[0,5)	201141	1	7486	358	3884427	62791363	9
2011	[5,10)	201141	1	7486	1073	3841419	62791363	28
2011	[10,15)	201141	1	7486	725	3783928	62791363	19
2011	[15,20)	201141	1	7486	425	3815432	62791363	11
2011	[20,25)	201141	1	7486	662	4008962	62791363	17
2011	[25,30)	201141	1	7486	703	3956792	62791363	18
2011	[30,35)	201141	1	7486	474	3821064	62791363	12
2011	[35,40)	201141	1	7486	328	4340563	62791363	8
2011	[40,45)	201141	1	7486	515	4345299	62791363	12
2011	[45,50)	201141	1	7486	418	4353712	62791363	10
2011	[50,55)	201141	1	7486	642	4174775	62791363	15
2011	[55,60)	201141	1	7486	636	4098041	62791363	16
2011	[60,65)	201141	1	7486	36	3802745	62791363	1
2011	[65,70)	201141	1	7486	0	2553832	62791363	0
2011	[70,75)	201141	1	7486	0	2410515	62791363	0
2011	[75,80)	201141	1	7486	134	2258796	62791363	6
2011	[80,85)	201141	1	7486	358	1763445	62791363	20
2011	[85,90)	201141	1	7486	0	1154561	62791363	0
2011	[90,103]	201141	1	7486	0	423055	62791363	0
2011	[0,5)	201142	1	16932	1070	3884427	62791363	28
2011	[5,10)	201142	1	16932	1873	3841419	62791363	49
2011	[10,15)	201142	1	16932	669	3783928	62791363	18
2011	[15,20)	201142	1	16932	1138	3815432	62791363	30
2011	[20,25)	201142	1	16932	1284	4008962	62791363	32
2011	[25,30)	201142	1	16932	961	3956792	62791363	24
2011	[30,35)	201142	1	16932	2212	3821064	62791363	58
2011	[35,40)	201142	1	16932	1085	4340563	62791363	25
2011	[40,45)	201142	1	16932	1881	4345299	62791363	43
2011	[45,50)	201142	1	16932	1624	4353712	62791363	37
2011	[50,55)	201142	1	16932	1348	4174775	62791363	32
2011	[55,60)	201142	1	16932	327	4098041	62791363	8
2011	[60,65)	201142	1	16932	577	3802745	62791363	15
2011	[65,70)	201142	1	16932	382	2553832	62791363	15
2011	[70,75)	201142	1	16932	382	2410515	62791363	16
2011	[75,80)	201142	1	16932	119	2258796	62791363	5
2011	[80,85)	201142	1	16932	0	1763445	62791363	0
2011	[85,90)	201142	1	16932	0	1154561	62791363	0
2011	[90,103]	201142	1	16932	0	423055	62791363	0
2011	[0,5)	201143	1	21522	3599	3884427	62791363	93
2011	[5,10)	201143	1	21522	1763	3841419	62791363	46
2011	[10,15)	201143	1	21522	1961	3783928	62791363	52
2011	[15,20)	201143	1	21522	718	3815432	62791363	19
2011	[20,25)	201143	1	21522	1285	4008962	62791363	32
2011	[25,30)	201143	1	21522	1808	3956792	62791363	46
2011	[30,35)	201143	1	21522	2036	3821064	62791363	53
2011	[35,40)	201143	1	21522	1249	4340563	62791363	29
2011	[40,45)	201143	1	21522	1187	4345299	62791363	27
2011	[45,50)	201143	1	21522	1010	4353712	62791363	23
2011	[50,55)	201143	1	21522	995	4174775	62791363	24
2011	[55,60)	201143	1	21522	843	4098041	62791363	21
2011	[60,65)	201143	1	21522	574	3802745	62791363	15
2011	[65,70)	201143	1	21522	1285	2553832	62791363	50
2011	[70,75)	201143	1	21522	161	2410515	62791363	7
2011	[75,80)	201143	1	21522	919	2258796	62791363	41
2011	[80,85)	201143	1	21522	125	1763445	62791363	7
2011	[85,90)	201143	1	21522	0	1154561	62791363	0
2011	[90,103]	201143	1	21522	0	423055	62791363	0
2011	[0,5)	201144	1	14050	404	3884427	62791363	10
2011	[5,10)	201144	1	14050	1137	3841419	62791363	30
2011	[10,15)	201144	1	14050	2379	3783928	62791363	63
2011	[15,20)	201144	1	14050	440	3815432	62791363	12
2011	[20,25)	201144	1	14050	1851	4008962	62791363	46
2011	[25,30)	201144	1	14050	666	3956792	62791363	17
2011	[30,35)	201144	1	14050	1526	3821064	62791363	40
2011	[35,40)	201144	1	14050	1009	4340563	62791363	23
2011	[40,45)	201144	1	14050	785	4345299	62791363	18
2011	[45,50)	201144	1	14050	728	4353712	62791363	17
2011	[50,55)	201144	1	14050	1571	4174775	62791363	38
2011	[55,60)	201144	1	14050	251	4098041	62791363	6
2011	[60,65)	201144	1	14050	264	3802745	62791363	7
2011	[65,70)	201144	1	14050	0	2553832	62791363	0
2011	[70,75)	201144	1	14050	440	2410515	62791363	18
2011	[75,80)	201144	1	14050	305	2258796	62791363	14
2011	[80,85)	201144	1	14050	293	1763445	62791363	17
2011	[85,90)	201144	1	14050	0	1154561	62791363	0
2011	[90,103]	201144	1	14050	0	423055	62791363	0
2011	[0,5)	201145	1	18104	2782	3884427	62791363	72
2011	[5,10)	201145	1	18104	1386	3841419	62791363	36
2011	[10,15)	201145	1	18104	1346	3783928	62791363	36
2011	[15,20)	201145	1	18104	0	3815432	62791363	0
2011	[20,25)	201145	1	18104	2072	4008962	62791363	52
2011	[25,30)	201145	1	18104	729	3956792	62791363	18
2011	[30,35)	201145	1	18104	1406	3821064	62791363	37
2011	[35,40)	201145	1	18104	1829	4340563	62791363	42
2011	[40,45)	201145	1	18104	1137	4345299	62791363	26
2011	[45,50)	201145	1	18104	2293	4353712	62791363	53
2011	[50,55)	201145	1	18104	1052	4174775	62791363	25
2011	[55,60)	201145	1	18104	794	4098041	62791363	19
2011	[60,65)	201145	1	18104	772	3802745	62791363	20
2011	[65,70)	201145	1	18104	0	2553832	62791363	0
2011	[70,75)	201145	1	18104	361	2410515	62791363	15
2011	[75,80)	201145	1	18104	144	2258796	62791363	6
2011	[80,85)	201145	1	18104	0	1763445	62791363	0
2011	[85,90)	201145	1	18104	0	1154561	62791363	0
2011	[90,103]	201145	1	18104	0	423055	62791363	0
2011	[0,5)	201146	1	22368	3106	3884427	62791363	80
2011	[5,10)	201146	1	22368	1106	3841419	62791363	29
2011	[10,15)	201146	1	22368	1410	3783928	62791363	37
2011	[15,20)	201146	1	22368	2053	3815432	62791363	54
2011	[20,25)	201146	1	22368	1797	4008962	62791363	45
2011	[25,30)	201146	1	22368	1949	3956792	62791363	49
2011	[30,35)	201146	1	22368	2157	3821064	62791363	56
2011	[35,40)	201146	1	22368	1086	4340563	62791363	25
2011	[40,45)	201146	1	22368	3401	4345299	62791363	78
2011	[45,50)	201146	1	22368	1946	4353712	62791363	45
2011	[50,55)	201146	1	22368	585	4174775	62791363	14
2011	[55,60)	201146	1	22368	1183	4098041	62791363	29
2011	[60,65)	201146	1	22368	592	3802745	62791363	16
2011	[65,70)	201146	1	22368	0	2553832	62791363	0
2011	[70,75)	201146	1	22368	0	2410515	62791363	0
2011	[75,80)	201146	1	22368	0	2258796	62791363	0
2011	[80,85)	201146	1	22368	0	1763445	62791363	0
2011	[85,90)	201146	1	22368	0	1154561	62791363	0
2011	[90,103]	201146	1	22368	0	423055	62791363	0
2011	[0,5)	201147	1	17627	1081	3884427	62791363	28
2011	[5,10)	201147	1	17627	1482	3841419	62791363	39
2011	[10,15)	201147	1	17627	2631	3783928	62791363	70
2011	[15,20)	201147	1	17627	2332	3815432	62791363	61
2011	[20,25)	201147	1	17627	973	4008962	62791363	24
2011	[25,30)	201147	1	17627	711	3956792	62791363	18
2011	[30,35)	201147	1	17627	2268	3821064	62791363	59
2011	[35,40)	201147	1	17627	502	4340563	62791363	12
2011	[40,45)	201147	1	17627	2035	4345299	62791363	47
2011	[45,50)	201147	1	17627	938	4353712	62791363	22
2011	[50,55)	201147	1	17627	847	4174775	62791363	20
2011	[55,60)	201147	1	17627	714	4098041	62791363	17
2011	[60,65)	201147	1	17627	329	3802745	62791363	9
2011	[65,70)	201147	1	17627	784	2553832	62791363	31
2011	[70,75)	201147	1	17627	0	2410515	62791363	0
2011	[75,80)	201147	1	17627	0	2258796	62791363	0
2011	[80,85)	201147	1	17627	0	1763445	62791363	0
2011	[85,90)	201147	1	17627	0	1154561	62791363	0
2011	[90,103]	201147	1	17627	0	423055	62791363	0
2011	[0,5)	201148	1	32358	3886	3884427	62791363	100
2011	[5,10)	201148	1	32358	3326	3841419	62791363	87
2011	[10,15)	201148	1	32358	3982	3783928	62791363	105
2011	[15,20)	201148	1	32358	2707	3815432	62791363	71
2011	[20,25)	201148	1	32358	1428	4008962	62791363	36
2011	[25,30)	201148	1	32358	3084	3956792	62791363	78
2011	[30,35)	201148	1	32358	3465	3821064	62791363	91
2011	[35,40)	201148	1	32358	2430	4340563	62791363	56
2011	[40,45)	201148	1	32358	878	4345299	62791363	20
2011	[45,50)	201148	1	32358	1630	4353712	62791363	37
2011	[50,55)	201148	1	32358	1385	4174775	62791363	33
2011	[55,60)	201148	1	32358	1777	4098041	62791363	43
2011	[60,65)	201148	1	32358	500	3802745	62791363	13
2011	[65,70)	201148	1	32358	827	2553832	62791363	32
2011	[70,75)	201148	1	32358	0	2410515	62791363	0
2011	[75,80)	201148	1	32358	637	2258796	62791363	28
2011	[80,85)	201148	1	32358	416	1763445	62791363	24
2011	[85,90)	201148	1	32358	0	1154561	62791363	0
2011	[90,103]	201148	1	32358	0	423055	62791363	0
2011	[0,5)	201149	1	27209	3224	3884427	62791363	83
2011	[5,10)	201149	1	27209	3050	3841419	62791363	79
2011	[10,15)	201149	1	27209	1417	3783928	62791363	37
2011	[15,20)	201149	1	27209	2062	3815432	62791363	54
2011	[20,25)	201149	1	27209	1330	4008962	62791363	33
2011	[25,30)	201149	1	27209	2407	3956792	62791363	61
2011	[30,35)	201149	1	27209	1969	3821064	62791363	52
2011	[35,40)	201149	1	27209	2193	4340563	62791363	51
2011	[40,45)	201149	1	27209	2369	4345299	62791363	55
2011	[45,50)	201149	1	27209	1494	4353712	62791363	34
2011	[50,55)	201149	1	27209	2323	4174775	62791363	56
2011	[55,60)	201149	1	27209	844	4098041	62791363	21
2011	[60,65)	201149	1	27209	1049	3802745	62791363	28
2011	[65,70)	201149	1	27209	360	2553832	62791363	14
2011	[70,75)	201149	1	27209	202	2410515	62791363	8
2011	[75,80)	201149	1	27209	463	2258796	62791363	20
2011	[80,85)	201149	1	27209	452	1763445	62791363	26
2011	[85,90)	201149	1	27209	0	1154561	62791363	0
2011	[90,103]	201149	1	27209	0	423055	62791363	0
2011	[0,5)	201150	1	24155	2358	3884427	62791363	61
2011	[5,10)	201150	1	24155	2038	3841419	62791363	53
2011	[10,15)	201150	1	24155	1062	3783928	62791363	28
2011	[15,20)	201150	1	24155	2521	3815432	62791363	66
2011	[20,25)	201150	1	24155	1392	4008962	62791363	35
2011	[25,30)	201150	1	24155	2502	3956792	62791363	63
2011	[30,35)	201150	1	24155	1728	3821064	62791363	45
2011	[35,40)	201150	1	24155	2888	4340563	62791363	67
2011	[40,45)	201150	1	24155	1604	4345299	62791363	37
2011	[45,50)	201150	1	24155	1211	4353712	62791363	28
2011	[50,55)	201150	1	24155	1519	4174775	62791363	36
2011	[55,60)	201150	1	24155	1123	4098041	62791363	27
2011	[60,65)	201150	1	24155	548	3802745	62791363	14
2011	[65,70)	201150	1	24155	356	2553832	62791363	14
2011	[70,75)	201150	1	24155	548	2410515	62791363	23
2011	[75,80)	201150	1	24155	230	2258796	62791363	10
2011	[80,85)	201150	1	24155	528	1763445	62791363	30
2011	[85,90)	201150	1	24155	0	1154561	62791363	0
2011	[90,103]	201150	1	24155	0	423055	62791363	0
2011	[0,5)	201151	1	25835	1700	3884427	62791363	44
2011	[5,10)	201151	1	25835	3415	3841419	62791363	89
2011	[10,15)	201151	1	25835	1596	3783928	62791363	42
2011	[15,20)	201151	1	25835	171	3815432	62791363	4
2011	[20,25)	201151	1	25835	2192	4008962	62791363	55
2011	[25,30)	201151	1	25835	2746	3956792	62791363	69
2011	[30,35)	201151	1	25835	2539	3821064	62791363	66
2011	[35,40)	201151	1	25835	2153	4340563	62791363	50
2011	[40,45)	201151	1	25835	2813	4345299	62791363	65
2011	[45,50)	201151	1	25835	2202	4353712	62791363	51
2011	[50,55)	201151	1	25835	2239	4174775	62791363	54
2011	[55,60)	201151	1	25835	1303	4098041	62791363	32
2011	[60,65)	201151	1	25835	231	3802745	62791363	6
2011	[65,70)	201151	1	25835	128	2553832	62791363	5
2011	[70,75)	201151	1	25835	289	2410515	62791363	12
2011	[75,80)	201151	1	25835	116	2258796	62791363	5
2011	[80,85)	201151	1	25835	0	1763445	62791363	0
2011	[85,90)	201151	1	25835	0	1154561	62791363	0
2011	[90,103]	201151	1	25835	0	423055	62791363	0
2011	[0,5)	201152	1	36532	1805	3884427	62791363	46
2011	[5,10)	201152	1	36532	3487	3841419	62791363	91
2011	[10,15)	201152	1	36532	2919	3783928	62791363	77
2011	[15,20)	201152	1	36532	2021	3815432	62791363	53
2011	[20,25)	201152	1	36532	1966	4008962	62791363	49
2011	[25,30)	201152	1	36532	1934	3956792	62791363	49
2011	[30,35)	201152	1	36532	4454	3821064	62791363	117
2011	[35,40)	201152	1	36532	2873	4340563	62791363	66
2011	[40,45)	201152	1	36532	3740	4345299	62791363	86
2011	[45,50)	201152	1	36532	1996	4353712	62791363	46
2011	[50,55)	201152	1	36532	3106	4174775	62791363	74
2011	[55,60)	201152	1	36532	2486	4098041	62791363	61
2011	[60,65)	201152	1	36532	1397	3802745	62791363	37
2011	[65,70)	201152	1	36532	618	2553832	62791363	24
2011	[70,75)	201152	1	36532	958	2410515	62791363	40
2011	[75,80)	201152	1	36532	309	2258796	62791363	14
2011	[80,85)	201152	1	36532	463	1763445	62791363	26
2011	[85,90)	201152	1	36532	0	1154561	62791363	0
2011	[90,103]	201152	1	36532	0	423055	62791363	0
2012	[0,5)	201201	1	45104	2307	3911944	63458736	59
2012	[5,10)	201201	1	45104	2696	3850606	63458736	70
2012	[10,15)	201201	1	45104	1975	3880594	63458736	51
2012	[15,20)	201201	1	45104	2806	3783368	63458736	74
2012	[20,25)	201201	1	45104	2463	3975778	63458736	62
2012	[25,30)	201201	1	45104	4692	3897463	63458736	120
2012	[30,35)	201201	1	45104	5970	3952875	63458736	151
2012	[35,40)	201201	1	45104	5116	4126509	63458736	124
2012	[40,45)	201201	1	45104	3441	4363584	63458736	79
2012	[45,50)	201201	1	45104	3507	4394711	63458736	80
2012	[50,55)	201201	1	45104	3727	4216617	63458736	88
2012	[55,60)	201201	1	45104	2480	4071111	63458736	61
2012	[60,65)	201201	1	45104	1612	4045170	63458736	40
2012	[65,70)	201201	1	45104	474	2902618	63458736	16
2012	[70,75)	201201	1	45104	148	2315888	63458736	6
2012	[75,80)	201201	1	45104	1128	2214078	63458736	51
2012	[80,85)	201201	1	45104	563	1818087	63458736	31
2012	[85,90)	201201	1	45104	0	1178121	63458736	0
2012	[90,103]	201201	1	45104	0	559614	63458736	0
2012	[0,5)	201202	1	40507	4780	3911944	63458736	122
2012	[5,10)	201202	1	40507	3093	3850606	63458736	80
2012	[10,15)	201202	1	40507	2595	3880594	63458736	67
[truncated: 643 more rows]
